# Supplementary material for: Deciphering bat influenza H18N11 infection dynamics in male Jamaican fruit bats on a single-cell level
Source: Nat Commun. 2024 May 27;15:4500. doi: 10.1038/s41467-024-48934-6 (PMC11130286; doi:10.1038/s41467-024-48934-6)
Supplement: Supplementary file 4 — Supplementary Data 1 [file 41467_2024_48934_MOESM4_ESM.xlsx]

## Sheet: Marker Genes (Summary)
Supplementary Data 1: Cell type-specifc marker genes. Summary of all marker genes that were used to annotate the intestinal and mesenteric cell clusters of the Jamaican fruit bat.
Enterocytes	Crypt	TA	Gobelt	VEC	LEC	HSC/MPP	PC	Enteric Glia	Neutrophils	Monocytes	Macrophages	Cd14+ Macrophages	cDC1	IDC	Mast cells	ILC3	IEL	B cells	Plasma cells	Naive T cells	NK/T cells
EPCAM	AXIN2		AGR2	APLNR	FLT4	CD34	CDK1	CLU	CD177	CCR2	C1QA	C1QA	BATF3	CCR7	CPA3	IL17A	CD3D	AICDA	IGHE	CD3D	CD3D
CREB3L3	OLFM4		ATOH1	MADCAM1	GJA4	ID1	MAD2L1	CRYAB	CSF3R	CD33	C1QB	C1QB	CADM1	FSCN1	FCER1A	IL17F	CD8A	CD19	JCHAIN	CD3E	CD3E
FABP1	RGMB		CLCA1	PECAM1	LYVE1		TK1	IGFBP7	CXCR2	CD52	CD14	CD14	CLEC9A	IL4I1	GATA2	IL22	GZMM	CD79B	IRF4	CD4	CD4
FABP6	SLC12A2		MUC2	PLVAP	RELN		UBE2C	MEST		CD300A	CD68	CD68	IRF8	LAMP3	KIT	RORC	GZMK	CD40	TNFRSF17	CD8A	CD8A
MEP1A	SMOC2		SPDEF	TEK	SBSPON		UHRF1	NID1		LILRA5	CD163	CD163	XCR1				LCK	CXCR4		LCK	LCK
APOA4	SOX9		TFF3	VWF	STAB2			OLFML3		SELL	IL1B	IL1B					PRF1	CXCR5		TCF7	TCF7
TMIGD1			ZG16					POSTN			IL1RN	IL1RN					TRAV4	KLHL6		ZAP70	ZAP70
								PRNP			IL1R2	IL1R2					TRBV27	MS4A1		CCR7	TRAV4
											LYZ	LYZ					TRGV9	PAX5		IL7R	TRAV18
											SLC11A1	SLC11A1					ZAP70			TRAV18	TRBV12-4
																				TRAV4	TRBV27
																				TRBV27	TRGV9
																				TRBV12-4	EOMES
																					KLRD1
																					KLRG1
																					KLRK1
																					NCR1
																					NCR3
																					CD244
																					GZMK
																					GZMM
