# Supplementary material for: Deciphering bat influenza H18N11 infection dynamics in male Jamaican fruit bats on a single-cell level
Source: Nat Commun. 2024 May 27;15:4500. doi: 10.1038/s41467-024-48934-6 (PMC11130286; doi:10.1038/s41467-024-48934-6)
Supplement: Supplementary file 5 — Supplementary Data 2 [file 41467_2024_48934_MOESM5_ESM.xlsx]

## Sheet: Cell count Intestine_Group
Supplementary Data 2: Group and sample-wise cell counts for each cell type. Listed are the total cell counts for each cell type and condition, as well as the frequencies calculated for the indicated cell types.
Group-wise cell count for intestinal cell types
celltypeshort	seurat_clusters	Total Count	Uninfected	WT 3 dpi	WT 9 dpi	ΔNS1 3 dpi	ΔNS1 9 dpi	Total Count
Crypt	3	2703	470	826	440	255	712	2703
TA	4	2083	663	669	126	261	364	2083
Enteric_glia	10	1264	240	179	161	405	279	1264
Enteric_glia	12	732	151	79	132	221	149	732
Enterocytes	0	5509	1270	1389	1066	797	987	5509
Enterocytes	2	3704	1071	938	381	392	922	3704
Enterocytes	5	2035	936	330	157	235	377	2035
Enterocytes	8	1492	275	484	343	156	234	1492
Enterocytes	11	1144	344	177	301	138	184	1144
Enterocytes	23	85	9	33	6	4	33	85
Goblet	7	1526	328	550	291	119	238	1526
B cells	13	719	44	303	221	90	61	719
CD14 Macrophages	18	427	99	44	58	181	45	427
VECs	16	559	110	83	72	174	120	559
LECs	21	210	49	35	11	80	35	210
Mast cells	22	115	10	40	24	25	16	115
Neutrophils	1	4486	656	1364	460	627	1379	4486
B cells	6	1555	170	750	144	291	200	1555
IELs	9	1314	464	385	167	128	170	1314
Macrophages	14	688	131	111	98	260	88	688
cDC1s	15	669	166	114	121	192	76	669
B cells	17	436	47	24	314	32	19	436
Plasma cells	19	262	63	23	12	100	64	262
ILC3s	20	257	43	49	51	90	24	257
Total		33974	7809	8979	5157	5253	6776	33974
Immune cell types			Uninfected	WT 3 dpi	WT 9 dpi	ΔNS1 3 dpi	ΔNS1 9 dpi	Total Count
CD14 Macrophages			99	44	58	181	45	427
Macrophages			131	111	98	260	88	688
cDC1s			166	114	121	192	76	669
Neutrophil			656	1364	460	627	1379	4486
Mast cells			10	40	24	25	16	115
B cells			261	1077	679	413	280	2710
Plasma cells			63	23	12	100	64	262
IELs			464	385	167	128	170	1314
ILC3s			43	49	51	90	24	257
Frequency (%)			Uninfected	WT 3 dpi	WT 9 dpi	ΔNS1 3 dpi	ΔNS1 9 dpi	Overall
CD14 Macrophages			1.26777	0.490032	1.12468	3.44565	0.664109	1.25684
Macrophages			1.67755	1.23622	1.90033	4.94955	1.2987	2.02508
cDC1s			2.12575	1.26963	2.34633	3.65505	1.12161	1.96915
Neutrophil			8.40056	15.191	8.91991	11.936	20.3512	13.2042
Mast cells			0.128057	0.445484	0.465387	0.475919	0.236128	0.338494
B cells			3.3423	11.9947	13.1666	7.86217	4.13223	7.97669
Plasma cells			0.806761	0.256153	0.232693	1.90367	0.94451	0.771178
IELs			5.94186	4.28778	3.23832	2.4367	2.50885	3.86766
ILC3s			0.550647	0.545718	0.988947	1.71331	0.354191	0.756461

## Sheet: Cell count Intestine_Sample
Sample-wise cell count for intestinal cell types
celltypeshort	seurat_clusters	Total Count	Uninfected #1	Uninfected #2	Uninfected #3	Uninfected #4	WT 3 dpi #1	WT 3 dpi #2	WT 3 dpi #3	WT 9 dpi #1	WT 9 dpi #2	WT 9 dpi #3	ΔNS1 3 dpi #1	ΔNS1 3 dpi #2	ΔNS1 3 dpi #3	ΔNS1 9 dpi #1	ΔNS1 9 dpi #2	ΔNS1 9 dpi #3	Total Count
Crypt	3	2703	184	106	105	75	540	130	156	156	139	145	142	61	52	352	125	235	2703
TA	4	2083	311	64	72	216	339	138	192	76	23	27	85	137	39	161	104	99	2083
Enteric_glia	10	1264	53	4	56	127	45	88	46	34	99	28	125	61	219	126	52	101	1264
Enteric_glia	12	732	53	7	57	34	29	28	22	20	95	17	57	51	113	81	34	34	732
Enterocytes	0	5509	248	497	354	171	570	318	501	268	338	460	346	287	164	448	297	242	5509
Enterocytes	2	3704	253	180	385	253	480	196	262	24	139	218	235	105	52	421	171	330	3704
Enterocytes	5	2035	392	131	216	197	97	84	149	39	29	89	51	158	26	179	122	76	2035
Enterocytes	8	1492	69	97	58	51	283	86	115	111	82	150	68	36	52	128	39	67	1492
Enterocytes	11	1144	43	119	113	69	49	75	53	116	78	107	83	33	22	65	35	84	1144
Enterocytes	23	85	0	1	1	7	26	4	3	5	1	0	2	1	1	8	22	3	85
Goblet	7	1526	132	71	62	63	263	145	142	121	81	89	33	48	38	109	61	68	1526
B cells	13	719	9	24	1	10	45	145	113	203	17	1	27	37	26	39	20	2	719
CD14 Macrophages	18	427	7	8	75	9	9	21	14	25	30	3	57	52	72	9	21	15	427
VECs	16	559	42	3	29	36	36	35	12	34	25	13	45	79	50	40	43	37	559
LECs	21	210	26	0	11	12	23	7	5	2	8	1	37	21	22	11	11	13	210
Mast cells	22	115	2	0	2	6	16	16	8	18	0	6	12	7	6	3	9	4	115
Neutrophils	1	4486	247	79	52	278	581	565	218	274	25	161	297	179	151	515	510	354	4486
B cells	6	1555	81	20	50	19	168	225	357	134	6	4	122	58	111	51	77	72	1555
IELs	9	1314	170	121	125	48	121	125	139	37	44	86	46	59	23	60	48	62	1314
Macrophages	14	688	61	17	25	28	18	48	45	71	17	10	46	137	77	29	23	36	688
cDC1s	15	669	60	31	45	30	27	57	30	50	58	13	59	68	65	20	17	39	669
B cells	17	436	26	1	13	7	4	5	15	29	279	6	20	5	7	10	4	5	436
Plasma cells	19	262	16	0	36	11	0	20	3	2	10	0	22	38	40	21	17	26	262
ILC3s	20	257	16	6	16	5	12	31	6	29	17	5	11	27	52	17	5	2	257
Total			2501	1587	1959	1762	3781	2592	2606	1878	1640	1639	2028	1745	1480	2903	1867	2006	33974
Frequency (%)
celltypeshort	seurat_clusters		Uninfected #1	Uninfected #2	Uninfected #3	Uninfected #4	WT 3 dpi #1	WT 3 dpi #2	WT 3 dpi #3	WT 9 dpi #1	WT 9 dpi #2	WT 9 dpi #3	ΔNS1 3 dpi #1	ΔNS1 3 dpi #2	ΔNS1 3 dpi #3	ΔNS1 9 dpi #1	ΔNS1 9 dpi #2	ΔNS1 9 dpi #3
Crypt	3		7.35706	6.67927	5.35988	4.25653	14.2819	5.01543	5.98619	8.30671	8.47561	8.84686	7.00197	3.4957	3.51351	12.1254	6.69523	11.7149
TA	4		12.435	4.03277	3.67534	12.2588	8.96588	5.32407	7.36761	4.04686	1.40244	1.64735	4.19132	7.851	2.63514	5.54599	5.57043	4.93519
Enteric_glia	10		2.11915	0.252048	2.8586	7.20772	1.19016	3.39506	1.76516	1.81044	6.03659	1.70836	6.16371	3.4957	14.7973	4.34034	2.78522	5.0349
Enteric_glia	12		2.11915	0.441084	2.90965	1.92963	0.766993	1.08025	0.844206	1.06496	5.79268	1.03722	2.81065	2.92264	7.63514	2.79022	1.8211	1.69492
Enterocytes	0		9.91603	31.317	18.0704	9.70488	15.0754	12.2685	19.2249	14.2705	20.6098	28.0659	17.0611	16.447	11.0811	15.4323	15.9079	12.0638
Enterocytes	2		10.116	11.3422	19.6529	14.3587	12.6951	7.56173	10.0537	1.27796	8.47561	13.3008	11.5878	6.01719	3.51351	14.5022	9.15908	16.4506
Enterocytes	5		15.6737	8.25457	11.026	11.1805	2.56546	3.24074	5.71757	2.07668	1.76829	5.43014	2.51479	9.05444	1.75676	6.16604	6.53455	3.78863
Enterocytes	8		2.7589	6.11216	2.96069	2.89444	7.48479	3.3179	4.41289	5.91054	5	9.15192	3.35306	2.06304	3.51351	4.40923	2.08891	3.33998
Enterocytes	11		1.71931	7.49842	5.76825	3.916	1.29595	2.89352	2.03377	6.17678	4.7561	6.52837	4.0927	1.89112	1.48649	2.23906	1.87467	4.18744
Enterocytes	23		0	0.063012	0.0510465	0.397276	0.687649	0.154321	0.115119	0.266241	0.0609756	0	0.0986193	0.0573066	0.0675676	0.275577	1.17836	0.149551
Goblet	7		5.27789	4.47385	3.16488	3.57548	6.95583	5.59414	5.44896	6.44302	4.93902	5.43014	1.62722	2.75072	2.56757	3.75474	3.26727	3.38983
B cells	13		0.359856	1.51229	0.0510465	0.567537	1.19016	5.59414	4.33615	10.8094	1.03659	0.0610128	1.33136	2.12034	1.75676	1.34344	1.07124	0.0997009
CD14 Macrophages	18		0.279888	0.504096	3.82848	0.510783	0.238032	0.810185	0.537222	1.3312	1.82927	0.183038	2.81065	2.97994	4.86486	0.310024	1.1248	0.747757
VECs	16		1.67933	0.189036	1.48035	2.04313	0.952129	1.35031	0.460476	1.81044	1.52439	0.793167	2.21893	4.52722	3.37838	1.37788	2.30316	1.84447
LECs	21		1.03958	0	0.561511	0.681044	0.608305	0.270062	0.191865	0.106496	0.487805	0.0610128	1.82446	1.20344	1.48649	0.378918	0.589181	0.648056
Mast cells	22		0.079968	0	0.102093	0.340522	0.423168	0.617284	0.306984	0.958466	0	0.366077	0.591716	0.401146	0.405405	0.103341	0.482057	0.199402
Neutrophils	1		9.87605	4.97795	2.65442	15.7775	15.3663	21.7978	8.36531	14.59	1.52439	9.82306	14.645	10.2579	10.2027	17.7403	27.3166	17.6471
B cells	6		3.2387	1.26024	2.55232	1.07832	4.44327	8.68056	13.6992	7.13525	0.365854	0.244051	6.01578	3.32378	7.5	1.7568	4.12426	3.58923
IELs	9		6.79728	7.62445	6.38081	2.72418	3.20021	4.82253	5.33384	1.97018	2.68293	5.2471	2.26824	3.38109	1.55405	2.06683	2.57097	3.09073
Macrophages	14		2.43902	1.0712	1.27616	1.5891	0.476065	1.85185	1.72678	3.78062	1.03659	0.610128	2.26824	7.851	5.2027	0.998967	1.23192	1.79462
cDC1s	15		2.39904	1.95337	2.29709	1.70261	0.714097	2.19907	1.15119	2.66241	3.53659	0.793167	2.90927	3.89685	4.39189	0.688942	0.910552	1.94417
B cells	17		1.03958	0.063012	0.663604	0.397276	0.105792	0.192901	0.575595	1.5442	17.0122	0.366077	0.986193	0.286533	0.472973	0.344471	0.214247	0.249252
Plasma cells	19		0.639744	0	1.83767	0.624291	0	0.771605	0.115119	0.106496	0.609756	0	1.08481	2.17765	2.7027	0.72339	0.910552	1.29611
ILC3s	20		0.639744	0.378072	0.816743	0.283768	0.317376	1.19599	0.230238	1.5442	1.03659	0.305064	0.542406	1.54728	3.51351	0.585601	0.267809	0.0997009

## Sheet: Cell count mesentery_Group
Group-wise cell count for mesenteric cell types
celltypeshort	seurat_clusters	Total Count	Uninfected	WT 3 dpi	WT 9 dpi	ΔNS1 3 dpi	ΔNS1 9 dpi	Total Count
Enterocytes	11	579	2	0	564	10	3	579
Enterocytes	12	456	5	0	226	65	160	456
NK/T cells	6	1003	374	315	214	31	69	1003
NK/T cells	8	828	362	113	234	93	26	828
NK/T cells	13	452	98	227	19	80	28	452
Macrophages	1	2939	1226	94	681	757	181	2939
CD14 macrophages	15	182	45	24	42	68	3	182
Monocytes	5	1223	632	144	294	88	65	1223
cDC1s	4	1516	822	107	419	86	82	1516
IDCs	14	410	215	62	75	31	27	410
Naive T cells	7	874	369	42	129	268	66	874
B cells	3	1544	165	40	588	727	24	1544
B cells	10	683	69	14	201	387	12	683
Neutrophils	16	157	9	38	33	73	4	157
PCs	9	761	371	40	190	87	73	761
HSC/MPP	17	144	74	13	11	30	16	144
Monocytes	0	5078	2586	1011	714	461	306	5078
Unknown	2	1771	199	31	1449	72	20	1771
Total			7623	2315	6083	3414	1165	20600
Immune cell types			Uninfected	WT 3 dpi	WT 9 dpi	ΔNS1 3 dpi	ΔNS1 9 dpi	Total Count
Monocytes			3218	1155	1008	549	371	6301
CD14 Macro			45	24	42	68	3	182
Macro			1226	94	681	757	181	2939
cDC1			822	107	419	86	82	1516
IDC			215	62	75	31	27	410
Neutrophil			9	38	33	73	4	157
B cells			234	54	789	1114	36	2227
Naive T cells			369	42	129	268	66	874
NK/T cells			834	655	467	204	123	2283
Frequency (%)			Uninfected	WT 3 dpi	WT 9 dpi	ΔNS1 3 dpi	ΔNS1 9 dpi	Overall
Monocytes			42.2144	49.892	16.5708	16.0808	31.8455	30.5874
CD14 Macro			0.590319	1.03672	0.690449	1.9918	0.257511	0.883495
Macro			16.0829	4.06048	11.1951	22.1734	15.5365	14.267
cDC1			10.7832	4.62203	6.88805	2.51904	7.03863	7.35922
IDC			2.82041	2.67819	1.23294	0.908026	2.3176	1.99029
Neutrophil			0.118064	1.64147	0.542495	2.13825	0.343348	0.762136
B cells			3.06966	2.33261	12.9706	32.6303	3.09013	10.8107
Naive T cells			4.84061	1.81425	2.12066	7.85003	5.66524	4.24272
NK/T cells			10.9406	28.2937	7.67713	5.9754	10.5579	11.0825

## Sheet: Cell count Mesentery_Sample
Sample-wise cell count for mesenteric cell types
celltypeshort	seurat_clusters	Total Count	Uninfected #1	Uninfected #2	Uninfected #3	Uninfected #4	WT 3 dpi #1	WT 3 dpi #2	WT 3 dpi #3	WT 9 dpi #1	WT 9 dpi #2	WT 9 dpi #3	ΔNS1 3 dpi #1	ΔNS1 3 dpi #2	ΔNS1 3 dpi #3	ΔNS1 9 dpi #1	ΔNS1 9 dpi #2	ΔNS1 9 dpi #3	Total Count
Enterocytes	11	579		2	0	0	0		0	557	7	0	0		10	0		3	579
Enterocytes	12	456		5	0	0	0		0	4	221	1	0		65	0		160	456
NK/T cells	6	1003		189	95	90	275		40	17	10	187	26		5	17		52	1003
NK/T cells	8	828		30	174	158	110		3	1	3	230	0		93	2		24	828
NK/T cells	13	452		24	12	62	6		221	2	2	15	2		78	4		24	452
Macrophages	1	2939		484	119	623	93		1	68	136	477	88		669	11		170	2939
CD14 macrophages	15	182		3	2	40	10		14	4	4	34	1		67	1		2	182
Monocytes	5	1223		80	84	468	67		77	11	41	242	29		59	0		65	1223
cDC1s	4	1516		217	18	587	87		20	88	125	206	30		56	29		53	1516
IDCs	14	410		124	17	74	54		8	2	18	55	17		14	3		24	410
Naive T cells	7	874		60	17	292	34		8	3	11	115	9		259	5		61	874
B cells	3	1544		80	42	43	39		1	39	120	429	8		719	2		22	1544
B cells	10	683		44	8	17	2		12	32	59	110	5		382	0		12	683
Neutrophils	16	157		0	1	8	37		1	0	5	28	1		72	0		4	157
PCs	9	761		200	19	152	29		11	49	57	84	29		58	2		71	761
HSC/MPP	17	144		4	1	69	2		11	1	6	4	1		29	1		15	144
Monocytes	0	5078		1765	418	403	711		300	213	166	335	341		120	10		296	5078
Unknown	2	1771		143	12	44	26		5	1326	26	97	25		47	4		16	1771
																			0
Total		20600	0	3454	1039	3130	1582	0	733	2417	1017	2649	612	0	2802	91	0	1074	20600
Frequency (%)
celltypeshort	seurat_clusters		Uninfected #1	Uninfected #2	Uninfected #3	Uninfected #4	WT 3 dpi #1	WT 3 dpi #2	WT 3 dpi #3	WT 9 dpi #1	WT 9 dpi #2	WT 9 dpi #3	ΔNS1 3 dpi #1	ΔNS1 3 dpi #2	ΔNS1 3 dpi #3	ΔNS1 9 dpi #1	ΔNS1 9 dpi #2	ΔNS1 9 dpi #3
Enterocytes	11			0.0579039	0	0	0		0	23.0451	0.688299	0	0		0.356888	0		0.27933
Enterocytes	12			0.14476	0	0	0		0	0.165494	21.7306	0.0377501	0		2.31977	0		14.8976
NK/T cells	6			5.47192	9.14341	2.8754	17.3831		5.45703	0.703351	0.983284	7.05927	4.24837		0.178444	18.6813		4.84171
NK/T cells	8			0.868558	16.7469	5.04792	6.95322		0.409277	0.0413736	0.294985	8.68252	0		3.31906	2.1978		2.23464
NK/T cells	13			0.694847	1.15496	1.98083	0.379267		30.1501	0.0827472	0.196657	0.566251	0.326797		2.78373	4.3956		2.23464
Macrophages	1			14.0127	11.4533	19.9042	5.87863		0.136426	2.81341	13.3727	18.0068	14.3791		23.8758	12.0879		15.8287
CD14 macrophages	15			0.0868558	0.192493	1.27796	0.632111		1.90996	0.165494	0.393314	1.2835	0.163399		2.39115	1.0989		0.18622
Monocytes	5			2.31616	8.0847	14.9521	4.23515		10.5048	0.45511	4.03147	9.13552	4.73856		2.10564	0		6.05214
cDC1s	4			6.28257	1.73244	18.754	5.49937		2.72851	3.64088	12.2911	7.77652	4.90196		1.99857	31.8681		4.93482
IDCs	14			3.59004	1.63619	2.36422	3.4134		1.09141	0.0827472	1.76991	2.07626	2.77778		0.499643	3.2967		2.23464
Naive T cells	7			1.73712	1.63619	9.32907	2.14918		1.09141	0.124121	1.08161	4.34126	1.47059		9.2434	5.49451		5.6797
B cells	3			2.31616	4.04235	1.3738	2.46523		0.136426	1.61357	11.7994	16.1948	1.30719		25.6602	2.1978		2.04842
B cells	10			1.27389	0.769971	0.543131	0.126422		1.63711	1.32396	5.80138	4.15251	0.816993		13.6331	0		1.11732
Neutrophils	16			0	0.0962464	0.255591	2.33881		0.136426	0	0.491642	1.057	0.163399		2.56959	0		0.372439
PCs	9			5.79039	1.82868	4.85623	1.83312		1.50068	2.02731	5.60472	3.17101	4.73856		2.06995	2.1978		6.6108
HSC/MPP	17			0.115808	0.0962464	2.20447	0.126422		1.50068	0.0413736	0.589971	0.151	0.163399		1.03498	1.0989		1.39665
Monocytes	0			51.1002	40.231	12.8754	44.9431		40.9277	8.81258	16.3225	12.6463	55.719		4.28266	10.989		27.5605
Unknown	2			4.14013	1.15496	1.40575	1.64349		0.682128	54.8614	2.55654	3.66176	4.08497		1.67737	4.3956		1.48976
				these samples were not included for further analysis
