# Supplementary material for: Deciphering bat influenza H18N11 infection dynamics in male Jamaican fruit bats on a single-cell level
Source: Nat Commun. 2024 May 27;15:4500. doi: 10.1038/s41467-024-48934-6 (PMC11130286; doi:10.1038/s41467-024-48934-6)
Supplement: Supplementary file 6 — Supplementary Data 3 [file 41467_2024_48934_MOESM6_ESM.xlsx]

## Sheet: WT 3dpi vs naive UP
Supplementary Data 3: Regulation of hallmark gene-sets between bat groups. Up- and down-regulated marker genes belonging to the indicated hallmark gene sets are listed.
WT 3dpi vs naive UP
Term	Count	Size.univ	Size.tot	p-value	adj.P.Val	odds ratio	Entrez	Symbol
HALLMARK_MYC_TARGETS_V1	34	167	236	5.16688e-23	2.58344e-21	12.2562533976632	1933|1973|1982|2079|3178|3192|3329|3336|4869|5093|5245|5687|5714|5901|6128|6141|6164|6187|6188|6193|6194|6428|6633|6637|7203|7307|7913|8886|9045|10399|10574|10576|11331|26135	EEF1B2|EIF4A1|EIF4G2|ERH|HNRNPA1|HNRNPU|HSPD1|HSPE1|NPM1|PCBP1|PHB|PSMA6|PSMD8|RAN|RPL6|RPL18|RPL34|RPS2|RPS3|RPS5|RPS6|SRSF3|SNRPD2|SNRPG|CCT3|U2AF1|DEK|DDX18|RPL14|RACK1|CCT7|CCT2|PHB2|SERBP1
HALLMARK_INTERFERON_ALPHA_RESPONSE	12	77	140	1.55347e-07	3.88368e-06	8.20023263484558	3431|3659|4061|5684|5696|5720|5721|8519|9636|10964|11054|55601	SP110|IRF1|LY6E|PSMA3|PSMB8|PSME1|PSME2|IFITM1|ISG15|IFI44L|OGFR|DDX60
HALLMARK_INTERFERON_GAMMA_RESPONSE	16	157	286	5.85514e-07	9.75857e-06	5.08301968758118	3431|3659|3695|4061|4792|5684|5696|5720|5721|6892|7378|9636|9961|10964|11054|55601	SP110|IRF1|ITGB7|LY6E|NFKBIA|PSMA3|PSMB8|PSME1|PSME2|TAPBP|UPP1|ISG15|MVP|IFI44L|OGFR|DDX60
HALLMARK_PI3K_AKT_MTOR_SIGNALING	8	83	118	0.000597636	0.00747045	4.66810021394279	396|1072|5216|5499|5879|7529|10094|10096	ARHGDIA|CFL1|PFN1|PPP1CA|RAC1|YWHAB|ARPC3|ACTR3
HALLMARK_TNFA_SIGNALING_VIA_NFKB	12	181	228	0.000916117	0.00916117	3.12831325300408	2353|3659|3725|3726|4170|4792|7262|7538|9592|10209|10938|10957	FOS|IRF1|JUN|JUNB|MCL1|NFKBIA|PHLDA2|ZFP36|IER2|EIF1|EHD1|PNRC1
HALLMARK_MTORC1_SIGNALING	11	181	211	0.00294271	0.0245226	2.84040963633614	3329|3336|5684|5719|5861|9368|10096|10212|11151|23478|23753	HSPD1|HSPE1|PSMA3|PSMD13|RAB1A|SLC9A3R1|ACTR3|DDX39A|CORO1A|SEC11A|SDF2L1
HALLMARK_UNFOLDED_PROTEIN_RESPONSE	7	94	115	0.00565265	0.0403761	3.50557960796792	468|1973|4869|8815|9775|23478|28972	ATF4|EIF4A1|NPM1|BANF1|EIF4A3|SEC11A|SPCS1
HALLMARK_MYC_TARGETS_V2	5	53	60	0.00701135	0.043821	4.52033598918435	3329|3336|4869|5245|8886	HSPD1|HSPE1|NPM1|PHB|DDX18
HALLMARK_REACTIVE_OXYGEN_SPECIES_PATHWAY	4	40	58	0.0127257	0.0706983	4.81018862024635	847|3726|4046|10542	CAT|JUNB|LSP1|LAMTOR5
HALLMARK_P53_PATHWAY	9	171	215	0.0166181	0.0830903	2.42303357605189	677|2353|3725|3732|6141|6206|7378|10399|25873	ZFP36L1|FOS|JUN|CD82|RPL18|RPS12|UPP1|RACK1|RPL36
HALLMARK_UV_RESPONSE_UP	7	121	191	0.020839	0.0947226	2.66952369096867	211|2288|2353|3192|3659|3726|4792	ALAS1|FKBP4|FOS|HNRNPU|IRF1|JUNB|NFKBIA
HALLMARK_INFLAMMATORY_RESPONSE	7	160	222	0.0739469	0.308112	1.98296089715277	391|3659|3732|4061|4792|6892|8519	RHOG|IRF1|CD82|LY6E|NFKBIA|TAPBP|IFITM1
HALLMARK_ALLOGRAFT_REJECTION	6	154	335	0.140688	0.503905	1.75167448857004	4869|5552|6123|6223|6892|7321	NPM1|SRGN|RPL3L|RPS19|TAPBP|UBE2D1
HALLMARK_PANCREAS_BETA_CELLS	2	29	44	0.141093	0.503905	3.18692673976818	23478|28972	SEC11A|SPCS1
HALLMARK_HYPOXIA	6	166	215	0.179328	0.59776	1.61872419452515	123|2353|3725|4282|7538|10957	PLIN2|FOS|JUN|MIF|ZFP36|PNRC1
HALLMARK_G2M_CHECKPOINT	6	170	204	0.193076	0.603363	1.57872841127726	3151|3192|4691|6421|10212|94239	HMGN2|HNRNPU|NCL|SFPQ|DDX39A|H2AZ2
HALLMARK_APOPTOSIS	5	141	183	0.219997	0.612105	1.58451894999161	3315|3659|3725|3875|4170	HSPB1|IRF1|JUN|KRT18|MCL1
HALLMARK_IL6_JAK_STAT3_SIGNALING	3	71	103	0.220358	0.612105	1.89863865594474	3659|3725|10456	IRF1|JUN|HAX1
HALLMARK_MYOGENESIS	5	147	212	0.245192	0.638152	1.51682488605898	58|688|1675|4046|9144	ACTA1|KLF5|CFD|LSP1|SYNGR2
HALLMARK_APICAL_JUNCTION	5	151	231	0.262395	0.638152	1.47479612222349	58|87|5216|10109|10487	ACTA1|ACTN1|PFN1|ARPC2|CAP1
HALLMARK_ESTROGEN_RESPONSE_LATE	5	159	218	0.297564	0.638152	1.3972887151948	2288|2353|7033|7538|9368	FKBP4|FOS|TFF3|ZFP36|SLC9A3R1
HALLMARK_COMPLEMENT	5	161	237	0.306482	0.638152	1.37915429624246	391|3659|5216|5531|10938	RHOG|IRF1|PFN1|PPP4C|EHD1
HALLMARK_GLYCOLYSIS	5	162	215	0.310956	0.638152	1.37026035501666	1365|2288|4282|7033|10456	CLDN3|FKBP4|MIF|TFF3|HAX1
HALLMARK_TGF_BETA_SIGNALING	2	50	59	0.316552	0.638152	1.78980562807144	3726|5499	JUNB|PPP1CA
HALLMARK_FATTY_ACID_METABOLISM	4	125	165	0.319076	0.638152	1.42153221065251	4282|5092|5720|10961	MIF|PCBD1|PSME1|ERP29
HALLMARK_ESTROGEN_RESPONSE_EARLY	5	170	216	0.347019	0.667343	1.30299761732294	2288|2353|3875|7033|9368	FKBP4|FOS|KRT18|TFF3|SLC9A3R1
HALLMARK_COAGULATION	3	110	162	0.460749	0.826997	1.20286070522308	1361|1675|5879	CPB2|CFD|RAC1
HALLMARK_XENOBIOTIC_METABOLISM	4	154	224	0.46825	0.826997	1.14405100532174	211|847|7378|9663	ALAS1|CAT|UPP1|LPIN2
HALLMARK_KRAS_SIGNALING_UP	4	170	220	0.545707	0.826997	1.03245885496669	951|5284|5696|7805	CD37|PIGR|PSMB8|LAPTM5
HALLMARK_KRAS_SIGNALING_DN	3	130	220	0.572814	0.826997	1.01181175075285	9127|10964|29799	P2RX6|IFI44L|YPEL1
HALLMARK_IL2_STAT5_SIGNALING	4	177	216	0.577725	0.826997	0.990111739077231	123|5339|9144|23191	PLIN2|PLEC|SYNGR2|CYFIP1
HALLMARK_OXIDATIVE_PHOSPHORYLATION	4	178	220	0.582194	0.826997	0.984341782855885	211|1349|4723|11331	ALAS1|COX7B|NDUFV1|PHB2
HALLMARK_ADIPOGENESIS	4	180	210	0.591051	0.826997	0.972998552083311	123|847|1349|7905	PLIN2|CAT|COX7B|REEP5
HALLMARK_PEROXISOME	2	87	110	0.593934	0.826997	1.00777542390421	847|9961	CAT|MVP
HALLMARK_MITOTIC_SPINDLE	4	181	215	0.595438	0.826997	0.967423055441811	396|832|998|1778	ARHGDIA|CAPZB|CDC42|DYNC1H1
HALLMARK_BILE_ACID_METABOLISM	2	91	114	0.618476	0.835778	0.962173817192613	847|5002	CAT|SLC22A18
HALLMARK_E2F_TARGETS	3	173	218	0.759423	0.999241	0.75326098008895	5901|7913|10212	RAN|DEK|DDX39A
HALLMARK_HEME_METABOLISM	2	164	214	0.891908	1	0.525499298671357	847|9663	CAT|LPIN2

## Sheet: WT 3dpi vs naive DOWN
WT 3dpi vs naive DOWN
Term	Count	Size.univ	Size.tot	p-value	adj.P.Val	odds ratio	Entrez	Symbol
HALLMARK_OXIDATIVE_PHOSPHORYLATION	62	178	220	1.71949e-48	8.59744e-47	19.2192655427261	34|50|291|506|509|513|514|516|521|529|533|537|539|840|1327|1337|1345|1431|1528|1727|1892|2821|3030|3032|3417|3419|3421|4190|4259|4694|4697|4698|4700|4702|4708|4709|4710|4711|4713|4718|4722|4724|4726|4942|5250|7386|7416|7419|8802|8803|8992|9296|9377|9550|9551|10476|10632|29796|51382|51606|51660|54205	ACADM|ACO2|SLC25A4|ATP5F1B|ATP5F1C|ATP5F1D|ATP5F1E|ATP5MC1|ATP5ME|ATP6V1E1|ATP6V0B|ATP6AP1|ATP5PO|CASP7|COX4I1|COX6A1|COX6C|CS|CYB5A|CYB5R3|ECHS1|GPI|HADHA|HADHB|IDH1|IDH3A|IDH3G|MDH1|MGST3|NDUFA1|NDUFA4|NDUFA5|NDUFA6|NDUFA8|NDUFB2|NDUFB3|NDUFB4|NDUFB5|NDUFB7|NDUFC2|NDUFS3|NDUFS4|NDUFS6|OAT|SLC25A3|UQCRFS1|VDAC1|VDAC3|SUCLG1|SUCLA2|ATP6V0E1|ATP6V1F|COX5A|ATP6V1G1|ATP5MF|ATP5PD|ATP5MG|UQCR10|ATP6V…
HALLMARK_XENOBIOTIC_METABOLISM	29	154	224	5.33874e-15	1.33259e-13	7.60311770949267	50|839|948|978|1244|1312|1528|1593|2168|2203|2936|3398|3417|3735|4128|6370|6747|7009|7358|9060|9446|10237|10857|22949|26007|51181|51635|65018|115817	ACO2|CASP6|CD36|CDA|ABCC2|COMT|CYB5A|CYP27A1|FABP1|FBP1|GSR|ID2|IDH1|KARS1|MAOA|CCL25|SSR3|TMBIM6|UGDH|PAPSS2|GSTO1|SLC35B1|PGRMC1|PTGR1|TKFC|DCXR|DHRS7|PINK1|DHRS1
HALLMARK_ADIPOGENESIS	31	180	210	7.99555e-15	1.33259e-13	6.84078631561347	33|34|50|334|539|948|1337|1431|1892|2053|2820|3417|3419|3421|4259|4698|4713|4722|5211|6342|6576|8802|10162|10313|23788|29796|51635|51727|57017|92840|400916	ACADL|ACADM|ACO2|APLP2|ATP5PO|CD36|COX6A1|CS|ECHS1|EPHX2|GPD2|IDH1|IDH3A|IDH3G|MGST3|NDUFA5|NDUFB7|NDUFS3|PFKL|SCP2|SLC25A1|SUCLG1|LPCAT3|RTN3|MTCH2|UQCR10|DHRS7|CMPK1|COQ9|REEP6|CHCHD10
HALLMARK_FATTY_ACID_METABOLISM	23	125	165	6.21239e-12	7.76548e-11	7.28393300634739	33|34|50|216|948|1892|2168|2169|2752|2820|3032|3248|3417|3421|4128|4190|6281|7358|8802|8803|9588|51703|92840	ACADL|ACADM|ACO2|ALDH1A1|CD36|ECHS1|FABP1|FABP2|GLUL|GPD2|HADHB|HPGD|IDH1|IDH3G|MAOA|MDH1|S100A10|UGDH|SUCLG1|SUCLA2|PRDX6|ACSL5|REEP6
HALLMARK_REACTIVE_OXYGEN_SPECIES_PATHWAY	7	40	58	0.000222367	0.00222367	6.6130190173534	2936|4700|4710|5052|7001|9124|9588	GSR|NDUFA6|NDUFB4|PRDX1|PRDX2|PDLIM1|PRDX6
HALLMARK_PEROXISOME	10	87	110	0.000397393	0.00307749	4.06588276826465	216|291|2053|2172|3265|3417|5052|5243|6342|51703	ALDH1A1|SLC25A4|EPHX2|FABP6|HRAS|IDH1|PRDX1|ABCB1|SCP2|ACSL5
HALLMARK_UV_RESPONSE_UP	12	121	191	0.000430849	0.00307749	3.45541095574556	291|360|1212|4072|4128|5243|5789|6184|7009|8836|8878|9296	SLC25A4|AQP3|CLTB|EPCAM|MAOA|ABCB1|PTPRD|RPN1|TMBIM6|GGH|SQSTM1|ATP6V1F
HALLMARK_MTORC1_SIGNALING	14	181	211	0.00178213	0.0111383	2.63240639687922	516|821|900|2821|2936|3417|4048|5052|5211|6184|6652|7167|8878|51382	ATP5MC1|CANX|CCNG1|GPI|GSR|IDH1|LTA4H|PRDX1|PFKL|RPN1|SORD|TPI1|SQSTM1|ATP6V1D
HALLMARK_ANDROGEN_RESPONSE	8	84	102	0.00490333	0.0272407	3.27914946786498	2936|3248|3856|3998|6652|8611|10788|23171	GSR|HPGD|KRT8|LMAN1|SORD|PLPP1|IQGAP2|GPD1L
HALLMARK_BILE_ACID_METABOLISM	8	91	114	0.00790936	0.0395468	3.00093908268742	216|1593|2053|3417|4306|6342|9963|51703	ALDH1A1|CYP27A1|EPHX2|IDH1|NR3C2|SCP2|SLC23A1|ACSL5
HALLMARK_PROTEIN_SECRETION	7	81	98	0.0138009	0.0627315	2.9398910758325	967|2803|3998|5862|7103|10972|51606	CD63|GOLGA4|LMAN1|RAB2A|TSPAN8|TMED10|ATP6V1H
HALLMARK_GLYCOLYSIS	10	162	215	0.0324753	0.135314	2.04725344456803	229|839|1528|3417|4190|4200|5917|7167|50808|64077	ALDOB|CASP6|CYB5A|IDH1|MDH1|ME2|RARS1|TPI1|AK3|LHPP
HALLMARK_P53_PATHWAY	10	171	215	0.0443512	0.170582	1.9315233853364	18|900|2517|3094|3265|6281|8673|51181|64065|64787	ABAT|CCNG1|FUCA1|HINT1|HRAS|S100A10|VAMP8|DCXR|PERP|EPS8L2
HALLMARK_PANCREAS_BETA_CELLS	3	29	44	0.0620392	0.214472	3.56381661910185	1803|6514|6727	DPP4|SLC2A2|SRP14
HALLMARK_ESTROGEN_RESPONSE_LATE	9	159	218	0.0644991	0.214472	1.86284067443327	1152|1345|3398|6652|7358|9060|9135|51181|64065	CKB|COX6C|ID2|SORD|UGDH|PAPSS2|RABEP1|DCXR|PERP
HALLMARK_COMPLEMENT	9	161	237	0.0686311	0.214472	1.83806249572968	337|840|948|978|1508|1803|2820|3958|4048	APOA4|CASP7|CD36|CDA|CTSB|DPP4|GPD2|LGALS3|LTA4H
HALLMARK_APOPTOSIS	8	141	183	0.0776692	0.227786	1.86536245288878	839|840|1611|2936|3606|3958|8743|8878	CASP6|CASP7|DAP|GSR|IL18|LGALS3|TNFSF10|SQSTM1
HALLMARK_MYC_TARGETS_V1	9	167	236	0.082003	0.227786	1.76731180217298	821|2739|3735|5250|7332|7416|7419|9377|51690	CANX|GLO1|KARS1|SLC25A3|UBE2L3|VDAC1|VDAC3|COX5A|LSM7
HALLMARK_DNA_REPAIR	7	124	170	0.0969891	0.255234	1.85314065648455	353|978|1603|1687|5433|8721|50808	APRT|CDA|DAD1|GSDME|POLR2D|EDF1|AK3
HALLMARK_HEME_METABOLISM	8	164	214	0.146998	0.367495	1.58731106846205	360|535|831|1508|4259|4354|7001|50865	AQP3|ATP6V0A1|CAST|CTSB|MGST3|MPP1|PRDX2|HEBP1
HALLMARK_TNFA_SIGNALING_VIA_NFKB	8	181	228	0.212533	0.506032	1.42935011376243	490|602|3398|3460|3606|4780|5271|8878	ATP2B1|BCL3|ID2|IFNGR2|IL18|NFE2L2|SERPINB8|SQSTM1
HALLMARK_COAGULATION	5	110	162	0.266266	0.586502	1.46891548992004	1508|1803|4048|4224|55970	CTSB|DPP4|LTA4H|MEP1A|GNG12
HALLMARK_HYPOXIA	7	166	215	0.269791	0.586502	1.35893197119031	229|839|2203|2821|5211|6576|7167	ALDOB|CASP6|FBP1|GPI|PFKL|SLC25A1|TPI1
HALLMARK_SPERMATOGENESIS	4	88	144	0.301187	0.627473	1.46773678761182	1080|4225|5037|7419	CFTR|MEP1B|PEBP1|VDAC3
HALLMARK_IL2_STAT5_SIGNALING	7	177	216	0.32481	0.649621	1.26987469660398	5243|6050|8611|8743|9446|84525|130589	ABCB1|RNH1|PLPP1|TNFSF10|GSTO1|HOPX|GALM
HALLMARK_ALLOGRAFT_REJECTION	6	154	335	0.357818	0.688112	1.24935963022912	602|3111|3460|3606|5917|8672	BCL3|HLA-DOA|IFNGR2|IL18|RARS1|EIF4G3
HALLMARK_INTERFERON_ALPHA_RESPONSE	3	77	140	0.439419	0.813739	1.24748463726462	51667|54625|93343	NUB1|PARP14|MVB12A
HALLMARK_TGF_BETA_SIGNALING	2	50	59	0.470633	0.840417	1.28163652262325	3398|3460	ID2|IFNGR2
HALLMARK_MYOGENESIS	5	147	212	0.495565	0.854423	1.08292004248803	537|948|1152|3688|11345	ATP6AP1|CD36|CKB|ITGB1|GABARAPL2
HALLMARK_INTERFERON_GAMMA_RESPONSE	5	157	286	0.554156	0.921097	1.01087146296756	840|8673|8743|54625|84888	CASP7|VAMP8|TNFSF10|PARP14|SPPL2A
HALLMARK_INFLAMMATORY_RESPONSE	5	160	222	0.57108	0.921097	0.991062686876029	490|3460|3606|4224|8743	ATP2B1|IFNGR2|IL18|MEP1A|TNFSF10
HALLMARK_CHOLESTEROL_HOMEOSTASIS	2	66	77	0.620501	0.926663	0.960002952080243	312|3958	ANXA13|LGALS3
HALLMARK_KRAS_SIGNALING_UP	5	170	220	0.624969	0.926663	0.930239144471392	2517|3398|5243|10083|51012	FUCA1|ID2|ABCB1|USH1C|PRELID3B
HALLMARK_EPITHELIAL_MESENCHYMAL_TRANSITION	5	171	204	0.630131	0.926663	0.924559788886148	2517|3398|3688|7168|10398	FUCA1|ID2|ITGB1|TPM1|MYL9
HALLMARK_IL6_JAK_STAT3_SIGNALING	2	71	103	0.660113	0.943019	0.890079743144136	948|3460	CD36|IFNGR2
HALLMARK_APICAL_JUNCTION	4	151	231	0.705513	0.979879	0.834454002535465	3265|3688|10398|51474	HRAS|ITGB1|MYL9|LIMA1
HALLMARK_PI3K_AKT_MTOR_SIGNALING	2	83	118	0.741645	1	0.757482065213694	3265|8878	HRAS|SQSTM1
HALLMARK_ESTROGEN_RESPONSE_EARLY	4	170	216	0.788164	1	0.737797970619668	18|360|3856|9060	ABAT|AQP3|KRT8|PAPSS2
HALLMARK_UNFOLDED_PROTEIN_RESPONSE	2	94	115	0.801117	1	0.66631949522581	6734|9114	SRPRA|ATP6V0D1
HALLMARK_G2M_CHECKPOINT	2	170	204	0.972486	1	0.36263769779933	602|51155	BCL3|JPT1

## Sheet: ΔNS1 3dpi vs naive UP
ΔNS1 3dpi vs naive UP
Term	Count	Size.univ	Size.tot	p-value	adj.P.Val	odds ratio	Entrez	Symbol
HALLMARK_TNFA_SIGNALING_VIA_NFKB	21	181	228	6.69367e-09	3.34684e-07	5.29535829780706	602|1026|1052|2353|3398|3659|3725|3726|4170|4780|4792|6648|7538|8870|8878|9516|9592|10209|10938|10957|57018	BCL3|CDKN1A|CEBPD|FOS|ID2|IRF1|JUN|JUNB|MCL1|NFE2L2|NFKBIA|SOD2|ZFP36|IER3|SQSTM1|LITAF|IER2|EIF1|EHD1|PNRC1|CCNL1
HALLMARK_INTERFERON_GAMMA_RESPONSE	19	157	286	1.78132e-08	4.4533e-07	5.52782178373706	972|1026|3431|3659|3695|4061|4792|5684|5690|5696|5720|5721|6648|6892|7378|9636|9961|10437|11054	CD74|CDKN1A|SP110|IRF1|ITGB7|LY6E|NFKBIA|PSMA3|PSMB2|PSMB8|PSME1|PSME2|SOD2|TAPBP|UPP1|ISG15|MVP|IFI30|OGFR
HALLMARK_INTERFERON_ALPHA_RESPONSE	13	77	140	6.37012e-08	1.06169e-06	8.04702256352004	972|3431|3659|4061|5684|5696|5720|5721|8519|9636|10437|11054|51667	CD74|SP110|IRF1|LY6E|PSMA3|PSMB8|PSME1|PSME2|IFITM1|ISG15|IFI30|OGFR|NUB1
HALLMARK_UNFOLDED_PROTEIN_RESPONSE	12	94	115	4.49431e-06	5.61788e-05	5.77087894339975	468|811|3309|6208|6734|7184|9709|9775|10130|23478|28972|60559	ATF4|CALR|HSPA5|RPS14|SRPRA|HSP90B1|HERPUD1|EIF4A3|PDIA6|SEC11A|SPCS1|SPCS3
HALLMARK_PI3K_AKT_MTOR_SIGNALING	11	83	118	7.80505e-06	7.80505e-05	6.01026622676789	375|396|811|1026|5216|5879|7184|7529|8878|10094|10096	ARF1|ARHGDIA|CALR|CDKN1A|PFN1|RAC1|HSP90B1|YWHAB|SQSTM1|ARPC3|ACTR3
HALLMARK_MYC_TARGETS_V1	15	167	236	2.38726e-05	0.000198938	3.90748664346065	1982|3192|5093|5687|5690|5691|5713|5714|6164|6193|6428|6633|6637|7913|8886	EIF4G2|HNRNPU|PCBP1|PSMA6|PSMB2|PSMB3|PSMD7|PSMD8|RPL34|RPS5|SRSF3|SNRPD2|SNRPG|DEK|DDX18
HALLMARK_MTORC1_SIGNALING	15	181	211	6.09995e-05	0.00043571	3.57364840505218	811|928|1026|1075|2286|3309|5684|5693|5861|7184|8878|10096|10437|23478|23753	CALR|CD9|CDKN1A|CTSC|FKBP2|HSPA5|PSMA3|PSMB5|RAB1A|HSP90B1|SQSTM1|ACTR3|IFI30|SEC11A|SDF2L1
HALLMARK_P53_PATHWAY	14	171	215	0.00012182	0.000761375	3.51802283377383	677|975|1026|2353|3725|3732|6206|7378|8870|10437|23479|25873|51065|64787	ZFP36L1|CD81|CDKN1A|FOS|JUN|CD82|RPS12|UPP1|IER3|IFI30|ISCU|RPL36|RPS27L|EPS8L2
HALLMARK_UV_RESPONSE_UP	10	121	191	0.0010441	0.00580058	3.52229188877257	682|988|2353|3192|3659|3726|4792|5702|6648|8878	BSG|CDC5L|FOS|HNRNPU|IRF1|JUNB|NFKBIA|PSMC3|SOD2|SQSTM1
HALLMARK_APOPTOSIS	10	141	183	0.00326438	0.0163219	2.97978473074405	1026|2934|3315|3659|3725|4170|6648|8870|8878|10134	CDKN1A|GSN|HSPB1|IRF1|JUN|MCL1|SOD2|IER3|SQSTM1|BCAP31
HALLMARK_ALLOGRAFT_REJECTION	9	154	335	0.0171242	0.0714893	2.41252955180339	602|972|3111|5552|6123|6170|6223|6892|7321	BCL3|CD74|HLA-DOA|SRGN|RPL3L|RPL39|RPS19|TAPBP|UBE2D1
HALLMARK_PROTEIN_SECRETION	6	81	98	0.0171574	0.0714893	3.09766302927302	375|1075|2803|3998|51552|51614	ARF1|CTSC|GOLGA4|LMAN1|RAB14|ERGIC3
HALLMARK_COMPLEMENT	9	161	237	0.0221701	0.0852696	2.30017595375135	391|978|1075|1508|2207|3309|3659|5216|10938	RHOG|CDA|CTSC|CTSB|FCER1G|HSPA5|IRF1|PFN1|EHD1
HALLMARK_HYPOXIA	9	166	215	0.0263739	0.0941924	2.22610448008451	123|1026|2353|3309|3725|4282|7538|8870|10957	PLIN2|CDKN1A|FOS|HSPA5|JUN|MIF|ZFP36|IER3|PNRC1
HALLMARK_MYOGENESIS	8	147	212	0.0345147	0.115049	2.2312283940532	58|1026|1152|2281|2934|3688|4046|9144	ACTA1|CDKN1A|CKB|FKBP1B|GSN|ITGB1|LSP1|SYNGR2
HALLMARK_TGF_BETA_SIGNALING	4	50	59	0.0380884	0.119026	3.35385728810568	387|3398|3399|3726	RHOA|ID2|ID3|JUNB
HALLMARK_INFLAMMATORY_RESPONSE	8	160	222	0.052349	0.153968	2.03811894382673	391|1026|3659|3732|4061|4792|6892|8519	RHOG|CDKN1A|IRF1|CD82|LY6E|NFKBIA|TAPBP|IFITM1
HALLMARK_REACTIVE_OXYGEN_SPECIES_PATHWAY	3	40	58	0.0811915	0.21931	3.11982948975112	3726|4046|6648	JUNB|LSP1|SOD2
HALLMARK_IL2_STAT5_SIGNALING	8	177	216	0.0833377	0.21931	1.8307496159015	123|975|1522|5339|6050|8611|9144|64332	PLIN2|CD81|CTSZ|PLEC|RNH1|PLPP1|SYNGR2|NFKBIZ
HALLMARK_COAGULATION	5	110	162	0.149538	0.373846	1.83390421621284	928|1508|2934|5879|23479	CD9|CTSB|GSN|RAC1|ISCU
HALLMARK_PANCREAS_BETA_CELLS	2	29	44	0.168123	0.400294	2.84374917594213	23478|28972	SEC11A|SPCS1
HALLMARK_APICAL_JUNCTION	6	151	231	0.188248	0.427836	1.59333686393712	58|3688|5216|10109|10398|10487	ACTA1|ITGB1|PFN1|ARPC2|MYL9|CAP1
HALLMARK_CHOLESTEROL_HOMEOSTASIS	3	66	77	0.236644	0.501867	1.82853214879876	928|6282|10957	CD9|S100A11|PNRC1
HALLMARK_G2M_CHECKPOINT	6	170	204	0.266416	0.501867	1.40657918418605	602|3151|3192|4691|6421|8899	BCL3|HMGN2|HNRNPU|NCL|SFPQ|PRPF4B
HALLMARK_KRAS_SIGNALING_UP	6	170	220	0.266416	0.501867	1.40657918418605	2207|3398|5696|7805|28959|55365	FCER1G|ID2|PSMB8|LAPTM5|TMEM176B|TMEM176A
HALLMARK_EPITHELIAL_MESENCHYMAL_TRANSITION	6	171	204	0.270753	0.501867	1.39794214702274	3398|3688|3725|3956|7168|10398	ID2|ITGB1|JUN|LGALS1|TPM1|MYL9
HALLMARK_IL6_JAK_STAT3_SIGNALING	3	71	103	0.271008	0.501867	1.69349948688914	928|3659|3725	CD9|IRF1|JUN
HALLMARK_ANDROGEN_RESPONSE	3	84	102	0.361874	0.646204	1.42021961535422	3998|8611|60559	LMAN1|PLPP1|SPCS3
HALLMARK_ESTROGEN_RESPONSE_LATE	5	159	218	0.381407	0.657598	1.245408464856	928|1152|2353|3398|7538	CD9|CKB|FOS|ID2|ZFP36
HALLMARK_MITOTIC_SPINDLE	5	181	215	0.491341	0.818902	1.087781173751	396|832|998|2934|22919	ARHGDIA|CAPZB|CDC42|GSN|MAPRE1
HALLMARK_XENOBIOTIC_METABOLISM	4	154	224	0.555072	0.895277	1.02006517718829	978|3398|7378|28959	CDA|ID2|UPP1|TMEM176B
HALLMARK_DNA_REPAIR	3	124	170	0.616003	0.908791	0.94769643355172	978|10134|56655	CDA|BCAP31|POLE4
HALLMARK_FATTY_ACID_METABOLISM	3	125	165	0.62144	0.908791	0.939852616437315	3956|4282|5720	LGALS1|MIF|PSME1
HALLMARK_KRAS_SIGNALING_DN	3	130	220	0.647834	0.908791	0.902486230767314	9127|11254|29799	P2RX6|SLC6A14|YPEL1
HALLMARK_PEROXISOME	2	87	110	0.65433	0.908791	0.899223801099288	6648|9961	SOD2|MVP
HALLMARK_GLYCOLYSIS	3	162	215	0.785687	1	0.718987631700537	3309|4282|8870	HSPA5|MIF|IER3
HALLMARK_E2F_TARGETS	3	173	218	0.821445	1	0.671863982784715	1026|7913|56655	CDKN1A|DEK|POLE4
HALLMARK_HEME_METABOLISM	2	164	214	0.924579	1	0.46888817632041	682|1508	BSG|CTSB
HALLMARK_OXIDATIVE_PHOSPHORYLATION	2	178	220	0.944031	1	0.431099035684778	4695|23479	NDUFA2|ISCU
HALLMARK_ADIPOGENESIS	2	180	210	0.946387	1	0.426185824210479	123|7905	PLIN2|REEP5

## Sheet: ΔNS1 3dpi vs naive DOWN
ΔNS1 3dpi vs naive DOWN
Term	Count	Size.univ	Size.tot	p-value	adj.P.Val	odds ratio	Entrez	Symbol
HALLMARK_OXIDATIVE_PHOSPHORYLATION	84	178	220	2.62756e-73	1.31378e-71	28.0309727320022	34|37|50|291|498|506|509|513|515|516|522|529|533|537|539|840|1327|1337|1345|1351|1431|1528|1537|1632|1727|1891|1892|2108|2109|2806|2821|3030|3032|3313|3417|3419|3420|3421|4190|4191|4259|4694|4697|4698|4700|4702|4706|4708|4709|4710|4711|4712|4717|4718|4720|4722|4724|4729|4942|5162|5250|5447|6390|7384|7385|7386|7388|7416|7419|8802|8803|8992|9167|9296|9377|9550|10476|10632|11331|29796|51382|51606|51…	ACADM|ACADVL|ACO2|SLC25A4|ATP5F1A|ATP5F1B|ATP5F1C|ATP5F1D|ATP5PB|ATP5MC1|ATP5PF|ATP6V1E1|ATP6V0B|ATP6AP1|ATP5PO|CASP7|COX4I1|COX6A1|COX6C|COX8A|CS|CYB5A|CYC1|ECI1|CYB5R3|ECH1|ECHS1|ETFA|ETFB|GOT2|GPI|HADHA|HADHB|HSPA9|IDH1|IDH3A|IDH3B|IDH3G|MDH1|MDH2|MGST3|NDUFA1|NDUFA4|NDUFA5|NDUFA6|NDUFA8|NDUFAB1|NDUFB2|NDUFB3|NDUFB4|NDUFB5|NDUFB6|NDUFC1|NDUFC2|NDUFS2|NDUFS3|NDUFS4|NDUFV2|OAT|PDHB|SLC25A3|POR|S…
HALLMARK_ADIPOGENESIS	43	180	210	2.68334e-23	6.70835e-22	8.88177542708205	33|34|50|483|539|948|1337|1351|1431|1537|1891|1892|2053|2101|2109|2820|3417|3419|3421|4191|4259|4698|4706|4722|5211|5447|6342|6390|6576|6647|7086|7384|8802|9936|10162|23788|25813|29796|51635|51727|57017|92840|400916	ACADL|ACADM|ACO2|ATP1B3|ATP5PO|CD36|COX6A1|COX8A|CS|CYC1|ECH1|ECHS1|EPHX2|ESRRA|ETFB|GPD2|IDH1|IDH3A|IDH3G|MDH2|MGST3|NDUFA5|NDUFAB1|NDUFS3|PFKL|POR|SCP2|SDHB|SLC25A1|SOD1|TKT|UQCRC1|SUCLG1|CD302|LPCAT3|MTCH2|SAMM50|UQCR10|DHRS7|CMPK1|COQ9|REEP6|CHCHD10
HALLMARK_XENOBIOTIC_METABOLISM	31	154	224	7.19729e-15	1.06925e-13	6.94631340008948	50|52|839|948|1244|1528|1573|1593|1891|2028|2168|2203|2936|3417|3735|4128|5447|6370|7009|7358|9060|9446|10237|10857|22949|26007|51181|51635|55748|65018|115817	ACO2|ACP1|CASP6|CD36|ABCC2|CYB5A|CYP2J2|CYP27A1|ECH1|ENPEP|FABP1|FBP1|GSR|IDH1|KARS1|MAOA|POR|CCL25|TMBIM6|UGDH|PAPSS2|GSTO1|SLC35B1|PGRMC1|PTGR1|TKFC|DCXR|DHRS7|CNDP2|PINK1|DHRS1
HALLMARK_FATTY_ACID_METABOLISM	28	125	165	8.55399e-15	1.06925e-13	7.91966241274636	33|34|37|50|216|948|1632|1891|1892|2168|2169|2820|3032|3248|3417|3420|3421|4128|4190|4191|5162|6281|7358|8802|8803|9588|51703|92840	ACADL|ACADM|ACADVL|ACO2|ALDH1A1|CD36|ECI1|ECH1|ECHS1|FABP1|FABP2|GPD2|HADHB|HPGD|IDH1|IDH3B|IDH3G|MAOA|MDH1|MDH2|PDHB|S100A10|UGDH|SUCLG1|SUCLA2|PRDX6|ACSL5|REEP6
HALLMARK_GLYCOLYSIS	21	162	215	5.54178e-07	5.54178e-06	4.0086446078806	229|839|1365|1528|2023|2806|3417|4190|4191|4200|4731|5223|5230|5834|5917|6647|7033|7167|26355|50808|64077	ALDOB|CASP6|CLDN3|CYB5A|ENO1|GOT2|IDH1|MDH1|MDH2|ME2|NDUFV3|PGAM1|PGK1|PYGB|RARS1|SOD1|TFF3|TPI1|FAM162A|AK3|LHPP
HALLMARK_REACTIVE_OXYGEN_SPECIES_PATHWAY	9	40	58	1.18538e-05	9.87815e-05	7.6803643118792	2936|4700|4710|4720|5052|6647|9124|9588|51022	GSR|NDUFA6|NDUFB4|NDUFS2|PRDX1|SOD1|PDLIM1|PRDX6|GLRX2
HALLMARK_MYC_TARGETS_V1	18	167	236	4.63448e-05	0.000331034	3.22794172986958	52|821|1537|2739|2806|3735|4706|5230|5250|5688|5706|6634|7416|7419|9377|10146|11331|51690	ACP1|CANX|CYC1|GLO1|GOT2|KARS1|NDUFAB1|PGK1|SLC25A3|PSMA7|PSMC6|SNRPD3|VDAC1|VDAC3|COX5A|G3BP1|PHB2|LSM7
HALLMARK_PEROXISOME	12	87	110	8.16701e-05	0.000510438	4.24497120592001	216|291|1891|2053|3265|3417|5052|5243|6342|6647|25824|51703	ALDH1A1|SLC25A4|ECH1|EPHX2|HRAS|IDH1|PRDX1|ABCB1|SCP2|SOD1|PRDX5|ACSL5
HALLMARK_MTORC1_SIGNALING	18	181	211	0.000132223	0.000734575	2.94735460309171	120|516|821|900|2023|2821|2936|3313|3417|4048|5052|5211|5230|5706|6652|7167|9368|51382	ADD3|ATP5MC1|CANX|CCNG1|ENO1|GPI|GSR|HSPA9|IDH1|LTA4H|PRDX1|PFKL|PGK1|PSMC6|SORD|TPI1|SLC9A3R1|ATP6V1D
HALLMARK_BILE_ACID_METABOLISM	10	91	114	0.00192376	0.00961878	3.2598217206881	216|1593|2053|3417|4306|6342|6647|9963|25824|51703	ALDH1A1|CYP27A1|EPHX2|IDH1|NR3C2|SCP2|SOD1|SLC23A1|PRDX5|ACSL5
HALLMARK_ESTROGEN_RESPONSE_LATE	13	159	218	0.00615957	0.0279981	2.35401457561837	120|999|1345|2109|6652|6768|7033|7358|9060|9368|51181|56994|64065	ADD3|CDH1|COX6C|ETFB|SORD|ST14|TFF3|UGDH|PAPSS2|SLC9A3R1|DCXR|CHPT1|PERP
HALLMARK_UV_RESPONSE_UP	10	121	191	0.0142637	0.0594319	2.37309892363326	291|360|4072|4128|5243|5789|6890|7009|8836|9296	SLC25A4|AQP3|EPCAM|MAOA|ABCB1|PTPRD|TAP1|TMBIM6|GGH|ATP6V1F
HALLMARK_HYPOXIA	12	166	215	0.020503	0.0788576	2.05434641799663	229|839|2023|2203|2821|5211|5230|5313|6576|7167|25824|26355	ALDOB|CASP6|ENO1|FBP1|GPI|PFKL|PGK1|PKLR|SLC25A1|TPI1|PRDX5|FAM162A
HALLMARK_APOPTOSIS	10	141	183	0.0365651	0.13059	2.00754925053251	839|840|1611|2936|3606|3875|3958|6647|6890|8743	CASP6|CASP7|DAP|GSR|IL18|KRT18|LGALS3|SOD1|TAP1|TNFSF10
HALLMARK_DNA_REPAIR	9	124	170	0.0405693	0.135231	2.05652311116474	353|1603|1687|2987|5434|8721|25874|50808|124583	APRT|DAD1|GSDME|GUK1|POLR2E|EDF1|MPC2|AK3|CANT1
HALLMARK_ESTROGEN_RESPONSE_EARLY	11	170	216	0.0512067	0.160021	1.81911423968307	18|120|360|3856|3875|6505|7033|9060|9368|56994|124583	ABAT|ADD3|AQP3|KRT8|KRT18|SLC1A1|TFF3|PAPSS2|SLC9A3R1|CHPT1|CANT1
HALLMARK_PROTEIN_SECRETION	6	81	98	0.0792245	0.233013	2.09536000175233	525|1211|3875|6647|7103|51606	ATP6V1B1|CLTA|KRT18|SOD1|TSPAN8|ATP6V1H
HALLMARK_PANCREAS_BETA_CELLS	3	29	44	0.0905394	0.238724	3.01478436501637	1803|5313|6514	DPP4|PKLR|SLC2A2
HALLMARK_ANDROGEN_RESPONSE	6	84	102	0.090715	0.238724	2.01437345029257	2936|3248|3856|6652|10788|23171	GSR|HPGD|KRT8|SORD|IQGAP2|GPD1L
HALLMARK_P53_PATHWAY	10	171	215	0.102883	0.257207	1.62947016515586	18|900|3265|6281|6768|6890|8673|26355|51181|64065	ABAT|CCNG1|HRAS|S100A10|ST14|TAP1|VAMP8|FAM162A|DCXR|PERP
HALLMARK_COMPLEMENT	9	161	237	0.143189	0.340926	1.55115103460731	337|840|948|1512|1803|2820|3958|4048|5698	APOA4|CASP7|CD36|CTSH|DPP4|GPD2|LGALS3|LTA4H|PSMB9
HALLMARK_HEME_METABOLISM	8	164	214	0.262246	0.596013	1.34014881553338	360|535|831|4259|4354|23608|50865|51274	AQP3|ATP6V0A1|CAST|MGST3|MPP1|MKRN1|HEBP1|KLF3
HALLMARK_INTERFERON_ALPHA_RESPONSE	4	77	140	0.318323	0.692006	1.42938953921295	5698|6890|54625|93343	PSMB9|TAP1|PARP14|MVB12A
HALLMARK_INTERFERON_GAMMA_RESPONSE	7	157	286	0.362421	0.755044	1.21752613114648	840|5698|6890|8673|8743|54625|84888	CASP7|PSMB9|TAP1|VAMP8|TNFSF10|PARP14|SPPL2A
HALLMARK_COAGULATION	5	110	162	0.385277	0.770553	1.24163896399221	1512|1803|4048|4224|55970	CTSH|DPP4|LTA4H|MEP1A|GNG12
HALLMARK_SPERMATOGENESIS	4	88	144	0.411309	0.79098	1.2411226128335	1080|4225|5037|7419	CFTR|MEP1B|PEBP1|VDAC3
HALLMARK_CHOLESTEROL_HOMEOSTASIS	3	66	77	0.443797	0.821846	1.2406084632334	312|1891|3958	ANXA13|ECH1|LGALS3
HALLMARK_TGF_BETA_SIGNALING	2	50	59	0.557129	0.994874	1.08454966005968	999|3460	CDH1|IFNGR2
HALLMARK_TNFA_SIGNALING_VIA_NFKB	6	181	228	0.665252	1	0.890773075462927	490|3460|3606|5271|6890|7262	ATP2B1|IFNGR2|IL18|SERPINB8|TAP1|PHLDA2
HALLMARK_ALLOGRAFT_REJECTION	5	154	335	0.678902	1	0.871844139935198	3460|3606|5917|6890|8672	IFNGR2|IL18|RARS1|TAP1|EIF4G3
HALLMARK_UNFOLDED_PROTEIN_RESPONSE	3	94	115	0.681418	1	0.856940525111663	1938|3313|9114	EEF2|HSPA9|ATP6V0D1
HALLMARK_INFLAMMATORY_RESPONSE	5	160	222	0.710901	1	0.837682486372617	490|3460|3606|4224|8743	ATP2B1|IFNGR2|IL18|MEP1A|TNFSF10
HALLMARK_IL6_JAK_STAT3_SIGNALING	2	71	103	0.744551	1	0.753203817552314	948|3460	CD36|IFNGR2
HALLMARK_IL2_STAT5_SIGNALING	5	177	216	0.789108	1	0.75383309042141	5243|8743|9446|84525|130589	ABCB1|TNFSF10|GSTO1|HOPX|GALM
HALLMARK_KRAS_SIGNALING_UP	4	170	220	0.879355	1	0.623841561022675	5243|5284|10083|51012	ABCB1|PIGR|USH1C|PRELID3B
HALLMARK_APICAL_JUNCTION	3	151	231	0.922033	1	0.524447610928145	999|3265|51474	CDH1|HRAS|LIMA1
HALLMARK_UV_RESPONSE_DN	2	116	152	0.932109	1	0.454219261091037	120|490	ADD3|ATP2B1
HALLMARK_G2M_CHECKPOINT	3	170	204	0.953756	1	0.464059969105779	1841|10146|51155	DTYMK|G3BP1|JPT1
HALLMARK_MYOGENESIS	2	147	212	0.974557	1	0.356203440689403	537|948	ATP6AP1|CD36

## Sheet: ΔNS1 3dpi vs WT 3dpi UP
ΔNS1 3dpi vs WT 3dpi UP
Term	Count	Size.univ	Size.tot	p-value	adj.P.Val	odds ratio	Entrez	Symbol
HALLMARK_TNFA_SIGNALING_VIA_NFKB	14	181	228	3.48939e-08	1.74469e-06	7.49637214238001	602|1026|1052|2353|3659|4780|5271|6648|7538|8870|8878|9516|10957|57018	BCL3|CDKN1A|CEBPD|FOS|IRF1|NFE2L2|SERPINB8|SOD2|ZFP36|IER3|SQSTM1|LITAF|PNRC1|CCNL1
HALLMARK_P53_PATHWAY	11	171	215	6.5711e-06	0.000164277	6.02120329482225	677|975|1026|2353|2517|6281|7378|8870|10437|51065|64787	ZFP36L1|CD81|CDKN1A|FOS|FUCA1|S100A10|UPP1|IER3|IFI30|RPS27L|EPS8L2
HALLMARK_MTORC1_SIGNALING	11	181	211	1.12894e-05	0.000188156	5.66260957525496	811|928|1026|1075|2286|3309|5211|7184|8878|10437|23753	CALR|CD9|CDKN1A|CTSC|FKBP2|HSPA5|PFKL|HSP90B1|SQSTM1|IFI30|SDF2L1
HALLMARK_UNFOLDED_PROTEIN_RESPONSE	8	94	115	1.66149e-05	0.000207687	8.02502118106714	468|811|3309|6734|7184|9709|10130|60559	ATF4|CALR|HSPA5|SRPRA|HSP90B1|HERPUD1|PDIA6|SPCS3
HALLMARK_INTERFERON_ALPHA_RESPONSE	7	77	140	3.71088e-05	0.000371088	8.57721817314301	567|972|3659|5721|9636|10437|51667	B2M|CD74|IRF1|PSME2|ISG15|IFI30|NUB1
HALLMARK_INTERFERON_GAMMA_RESPONSE	9	157	286	0.000113636	0.000946968	5.25740721263131	567|972|1026|3659|5721|6648|7378|9636|10437	B2M|CD74|CDKN1A|IRF1|PSME2|SOD2|UPP1|ISG15|IFI30
HALLMARK_PROTEIN_SECRETION	6	81	98	0.000418048	0.00298605	6.81351178447188	967|1075|2803|3998|5862|10972	CD63|CTSC|GOLGA4|LMAN1|RAB2A|TMED10
HALLMARK_HYPOXIA	8	166	215	0.000870902	0.00544314	4.34395589697442	123|1026|2353|3309|5211|7538|8870|10957	PLIN2|CDKN1A|FOS|HSPA5|PFKL|ZFP36|IER3|PNRC1
HALLMARK_PI3K_AKT_MTOR_SIGNALING	5	83	118	0.0031873	0.0167394	5.4229049034939	811|1026|7184|8878|10094	CALR|CDKN1A|HSP90B1|SQSTM1|ARPC3
HALLMARK_UV_RESPONSE_UP	6	121	191	0.00334787	0.0167394	4.43053508552696	682|988|2353|3659|6648|8878	BSG|CDC5L|FOS|IRF1|SOD2|SQSTM1
HALLMARK_APOPTOSIS	6	141	183	0.00702725	0.0319421	3.76833737764018	1026|2934|3659|6648|8870|8878	CDKN1A|GSN|IRF1|SOD2|IER3|SQSTM1
HALLMARK_ALLOGRAFT_REJECTION	5	154	335	0.0379545	0.145979	2.82290327927296	567|602|972|3111|5552	B2M|BCL3|CD74|HLA-DOA|SRGN
HALLMARK_XENOBIOTIC_METABOLISM	5	154	224	0.0379545	0.145979	2.82290327927296	978|6370|6747|7378|28959	CDA|CCL25|SSR3|UPP1|TMEM176B
HALLMARK_COMPLEMENT	5	161	237	0.0445329	0.149206	2.6946646018001	978|1075|1508|3309|3659	CDA|CTSC|CTSB|HSPA5|IRF1
HALLMARK_CHOLESTEROL_HOMEOSTASIS	3	66	77	0.0447618	0.149206	3.97943703046504	928|6282|10957	CD9|S100A11|PNRC1
HALLMARK_EPITHELIAL_MESENCHYMAL_TRANSITION	5	171	204	0.0550482	0.172026	2.53043414800647	2517|3688|3956|7168|10398	FUCA1|ITGB1|LGALS1|TPM1|MYL9
HALLMARK_IL2_STAT5_SIGNALING	5	177	216	0.0619919	0.182329	2.44115138371327	123|975|1522|6050|64332	PLIN2|CD81|CTSZ|RNH1|NFKBIZ
HALLMARK_ANDROGEN_RESPONSE	3	84	102	0.0799917	0.222199	3.09081182058885	567|3998|60559	B2M|LMAN1|SPCS3
HALLMARK_MYOGENESIS	4	147	212	0.1006	0.264736	2.33848644709544	1026|1152|2934|3688	CDKN1A|CKB|GSN|ITGB1
HALLMARK_TGF_BETA_SIGNALING	2	50	59	0.120768	0.295798	3.46319618412638	387|3399	RHOA|ID3
HALLMARK_ESTROGEN_RESPONSE_LATE	4	159	218	0.124235	0.295798	2.15545919870951	928|1152|2353|7538	CD9|CKB|FOS|ZFP36
HALLMARK_MYC_TARGETS_V1	4	167	236	0.141185	0.316865	2.0483869462934	5687|5713|6164|51690	PSMA6|PSMD7|RPL34|LSM7
HALLMARK_COAGULATION	3	110	162	0.145758	0.316865	2.33505279822524	928|1508|2934	CD9|CTSB|GSN
HALLMARK_OXIDATIVE_PHOSPHORYLATION	4	178	220	0.165887	0.341076	1.91717799690178	521|4694|4713|9551	ATP5ME|NDUFA1|NDUFB7|ATP5MF
HALLMARK_ADIPOGENESIS	4	180	210	0.170538	0.341076	1.89509946220047	123|334|4713|5211	PLIN2|APLP2|NDUFB7|PFKL
HALLMARK_IL6_JAK_STAT3_SIGNALING	2	71	103	0.209416	0.402723	2.40519425704572	928|3659	CD9|IRF1
HALLMARK_PEROXISOME	2	87	110	0.280434	0.519322	1.95015166680483	2172|6648	FABP6|SOD2
HALLMARK_HEME_METABOLISM	3	164	214	0.314356	0.541994	1.5452486995553	682|831|1508	BSG|CAST|CTSB
HALLMARK_KRAS_SIGNALING_UP	3	170	220	0.334083	0.556806	1.48901311037108	2517|28959|55365	FUCA1|TMEM176B|TMEM176A
HALLMARK_FATTY_ACID_METABOLISM	2	125	165	0.443835	0.693492	1.34363293047039	3956|6281	LGALS1|S100A10
HALLMARK_APICAL_JUNCTION	2	151	231	0.543424	0.82337	1.10688362436202	3688|10398	ITGB1|MYL9
HALLMARK_INFLAMMATORY_RESPONSE	2	160	222	0.574923	0.831009	1.04310479551848	1026|3659	CDKN1A|IRF1
HALLMARK_GLYCOLYSIS	2	162	215	0.581707	0.831009	1.02989201878108	3309|8870	HSPA5|IER3
HALLMARK_G2M_CHECKPOINT	2	170	204	0.608047	0.84451	0.980212806973727	602|8899	BCL3|PRPF4B

## Sheet: ΔNS1 3dpi vs WT 3dpi DOWN
ΔNS1 3dpi vs WT 3dpi DOWN
Term	Count	Size.univ	Size.tot	p-value	adj.P.Val	odds ratio	Entrez	Symbol
HALLMARK_OXIDATIVE_PHOSPHORYLATION	51	178	220	2.56464e-40	1.28232e-38	18.4971358994105	34|37|50|211|291|498|506|509|515|516|522|537|1327|1337|1349|1351|1431|1528|1537|1632|1891|1892|2108|2806|2821|3030|3032|3313|3417|3420|4190|4191|4697|4706|4712|4720|4723|4942|5162|5250|5447|6390|7384|7385|7388|9167|9296|11331|51382|51660|54205	ACADM|ACADVL|ACO2|ALAS1|SLC25A4|ATP5F1A|ATP5F1B|ATP5F1C|ATP5PB|ATP5MC1|ATP5PF|ATP6AP1|COX4I1|COX6A1|COX7B|COX8A|CS|CYB5A|CYC1|ECI1|ECH1|ECHS1|ETFA|GOT2|GPI|HADHA|HADHB|HSPA9|IDH1|IDH3B|MDH1|MDH2|NDUFA4|NDUFAB1|NDUFB6|NDUFS2|NDUFV1|OAT|PDHB|SLC25A3|POR|SDHB|UQCRC1|UQCRC2|UQCRH|COX7A2L|ATP6V1F|PHB2|ATP6V1D|MPC1|CYCS
HALLMARK_MYC_TARGETS_V1	25	167	236	4.79546e-13	1.19886e-11	7.38541729287788	1537|1933|1973|2806|3178|3192|3329|4706|4869|5230|5245|5250|5688|6128|6141|6187|6188|6194|6634|7555|10146|10399|10574|11331|26135	CYC1|EEF1B2|EIF4A1|GOT2|HNRNPA1|HNRNPU|HSPD1|NDUFAB1|NPM1|PGK1|PHB|SLC25A3|PSMA7|RPL6|RPL18|RPS2|RPS3|RPS6|SNRPD3|CNBP|G3BP1|RACK1|CCT7|PHB2|SERBP1
HALLMARK_ADIPOGENESIS	24	180	210	1.81642e-11	3.02737e-10	6.42363265604243	34|50|847|1337|1349|1351|1431|1537|1891|1892|3417|4191|4706|5447|6390|6576|6647|6888|7086|7384|23788|25813|57017|400916	ACADM|ACO2|CAT|COX6A1|COX7B|COX8A|CS|CYC1|ECH1|ECHS1|IDH1|MDH2|NDUFAB1|POR|SDHB|SLC25A1|SOD1|TALDO1|TKT|UQCRC1|MTCH2|SAMM50|COQ9|CHCHD10
HALLMARK_FATTY_ACID_METABOLISM	19	125	165	2.49873e-10	3.12341e-09	7.38996106886804	34|37|50|216|1632|1891|1892|2169|3032|3417|3420|4128|4190|4191|5092|5162|7358|9588|10961	ACADM|ACADVL|ACO2|ALDH1A1|ECI1|ECH1|ECHS1|FABP2|HADHB|IDH1|IDH3B|MAOA|MDH1|MDH2|PCBD1|PDHB|UGDH|PRDX6|ERP29
HALLMARK_XENOBIOTIC_METABOLISM	19	154	224	9.07666e-09	9.07666e-08	5.78825547311436	50|211|847|1528|1891|2028|2203|2936|3417|4128|5447|7358|9446|9663|22949|26007|51181|55748|115817	ACO2|ALAS1|CAT|CYB5A|ECH1|ENPEP|FBP1|GSR|IDH1|MAOA|POR|UGDH|GSTO1|LPIN2|PTGR1|TKFC|DCXR|CNDP2|DHRS1
HALLMARK_REACTIVE_OXYGEN_SPECIES_PATHWAY	9	40	58	4.60482e-07	3.83735e-06	11.6476173830613	847|2936|4720|5052|6647|9124|9588|10542|51022	CAT|GSR|NDUFS2|PRDX1|SOD1|PDLIM1|PRDX6|LAMTOR5|GLRX2
HALLMARK_GLYCOLYSIS	17	162	215	5.93038e-07	4.23599e-06	4.78639947534606	229|1365|1528|2023|2288|2806|3417|4190|4191|4200|4731|5230|5834|6647|6888|10327|10456	ALDOB|CLDN3|CYB5A|ENO1|FKBP4|GOT2|IDH1|MDH1|MDH2|ME2|NDUFV3|PGK1|PYGB|SOD1|TALDO1|AKR1A1|HAX1
HALLMARK_UV_RESPONSE_UP	13	121	191	9.85222e-06	5.59973e-05	4.86447316352841	211|291|360|2288|3192|4072|4128|4792|5243|5789|6890|8836|9296	ALAS1|SLC25A4|AQP3|FKBP4|HNRNPU|EPCAM|MAOA|NFKBIA|ABCB1|PTPRD|TAP1|GGH|ATP6V1F
HALLMARK_PEROXISOME	11	87	110	1.00795e-05	5.59973e-05	5.82524594810826	216|291|847|1891|3265|3417|5052|5243|6647|7555|25824	ALDH1A1|SLC25A4|CAT|ECH1|HRAS|IDH1|PRDX1|ABCB1|SOD1|CNBP|PRDX5
HALLMARK_MTORC1_SIGNALING	16	181	211	1.19393e-05	5.96963e-05	3.9393517879612	516|900|2023|2821|2936|3313|3329|3417|5052|5230|5719|6652|9368|10212|11151|51382	ATP5MC1|CCNG1|ENO1|GPI|GSR|HSPA9|HSPD1|IDH1|PRDX1|PGK1|PSMD13|SORD|SLC9A3R1|DDX39A|CORO1A|ATP6V1D
HALLMARK_BILE_ACID_METABOLISM	7	91	114	0.00759909	0.0345413	3.30916590363123	216|847|3417|5002|6647|9963|25824	ALDH1A1|CAT|IDH1|SLC22A18|SOD1|SLC23A1|PRDX5
HALLMARK_UNFOLDED_PROTEIN_RESPONSE	6	94	115	0.0299681	0.124867	2.69795861463646	1938|1973|3313|4869|8815|9114	EEF2|EIF4A1|HSPA9|NPM1|BANF1|ATP6V0D1
HALLMARK_MYC_TARGETS_V2	4	53	60	0.042739	0.163398	3.21976238381441	3329|4869|5245|6652	HSPD1|NPM1|PHB|SORD
HALLMARK_ESTROGEN_RESPONSE_LATE	8	159	218	0.0457513	0.163398	2.09936018527038	999|2288|6652|6768|7358|9368|51181|56994	CDH1|FKBP4|SORD|ST14|UGDH|SLC9A3R1|DCXR|CHPT1
HALLMARK_HYPOXIA	8	166	215	0.0562533	0.187511	2.00523775886825	229|2023|2203|2821|5230|5313|6576|25824	ALDOB|ENO1|FBP1|GPI|PGK1|PKLR|SLC25A1|PRDX5
HALLMARK_INTERFERON_ALPHA_RESPONSE	4	77	140	0.125755	0.377553	2.15722373479055	6890|10964|11054|55601	TAP1|IFI44L|OGFR|DDX60
HALLMARK_ESTROGEN_RESPONSE_EARLY	7	170	216	0.133	0.377553	1.69463451473858	360|2288|3856|3875|6505|9368|56994	AQP3|FKBP4|KRT8|KRT18|SLC1A1|SLC9A3R1|CHPT1
HALLMARK_P53_PATHWAY	7	171	215	0.135919	0.377553	1.68416454365957	900|3265|6141|6768|6890|10399|51181	CCNG1|HRAS|RPL18|ST14|TAP1|RACK1|DCXR
HALLMARK_PI3K_AKT_MTOR_SIGNALING	4	83	118	0.152825	0.386856	1.99243272386557	3265|5216|5499|5879	HRAS|PFN1|PPP1CA|RAC1
HALLMARK_ANDROGEN_RESPONSE	4	84	102	0.157537	0.386856	1.96737391451449	2936|3856|6652|10788	GSR|KRT8|SORD|IQGAP2
HALLMARK_PANCREAS_BETA_CELLS	2	29	44	0.16248	0.386856	2.90836537252948	5313|6514	PKLR|SLC2A2
HALLMARK_INTERFERON_GAMMA_RESPONSE	6	157	286	0.198483	0.451097	1.56447909857689	4792|6890|10964|11054|55601|84888	NFKBIA|TAP1|IFI44L|OGFR|DDX60|SPPL2A
HALLMARK_G2M_CHECKPOINT	6	170	204	0.250714	0.545031	1.43895167285231	1841|3151|3192|10146|10212|94239	DTYMK|HMGN2|HNRNPU|G3BP1|DDX39A|H2AZ2
HALLMARK_APOPTOSIS	5	141	183	0.275784	0.57455	1.44467250467183	2936|3875|3958|6647|6890	GSR|KRT18|LGALS3|SOD1|TAP1
HALLMARK_PROTEIN_SECRETION	3	81	98	0.328677	0.657353	1.50882384912032	525|3875|6647	ATP6V1B1|KRT18|SOD1
HALLMARK_TGF_BETA_SIGNALING	2	50	59	0.355436	0.68353	1.633344825654	999|5499	CDH1|PPP1CA
HALLMARK_SPERMATOGENESIS	3	88	144	0.37652	0.69726	1.38380421388227	1080|4225|6888	CFTR|MEP1B|TALDO1
HALLMARK_IL2_STAT5_SIGNALING	5	177	216	0.452867	0.808692	1.13900136832626	5243|9446|23191|84525|130589	ABCB1|GSTO1|CYFIP1|HOPX|GALM
HALLMARK_CHOLESTEROL_HOMEOSTASIS	2	66	77	0.492778	0.849618	1.22347346437366	1891|3958	ECH1|LGALS3
HALLMARK_COAGULATION	3	110	162	0.519804	0.866341	1.09736344328014	1675|4224|5879	CFD|MEP1A|RAC1
HALLMARK_COMPLEMENT	4	161	237	0.573048	0.92427	0.996308454557358	337|2207|3958|5216	APOA4|FCER1G|LGALS3|PFN1
HALLMARK_DNA_REPAIR	3	124	170	0.601185	0.933475	0.969305730576424	2987|5434|25874	GUK1|POLR2E|MPC2
HALLMARK_KRAS_SIGNALING_UP	4	170	220	0.616093	0.933475	0.941604991722982	951|2207|5243|5284	CD37|FCER1G|ABCB1|PIGR
HALLMARK_TNFA_SIGNALING_VIA_NFKB	4	181	228	0.664898	0.977792	0.882299247262242	4792|6890|7262|10209	NFKBIA|TAP1|PHLDA2|EIF1
HALLMARK_MYOGENESIS	3	147	212	0.713891	1	0.812974094232107	537|688|1675	ATP6AP1|KLF5|CFD
HALLMARK_APICAL_JUNCTION	3	151	231	0.730762	1	0.790745605109151	999|3265|5216	CDH1|HRAS|PFN1
HALLMARK_HEME_METABOLISM	3	164	214	0.780223	1	0.726130625720511	360|847|9663	AQP3|CAT|LPIN2
HALLMARK_KRAS_SIGNALING_DN	2	130	220	0.83912	1	0.608600803038086	525|10964	ATP6V1B1|IFI44L
HALLMARK_ALLOGRAFT_REJECTION	2	154	335	0.900281	1	0.511509732277347	4869|6890	NPM1|TAP1
HALLMARK_INFLAMMATORY_RESPONSE	2	160	222	0.911764	1	0.491845552614327	4224|4792	MEP1A|NFKBIA

## Sheet: WT 9dpi vs naive UP
WT 9dpi vs naive UP
Term	Count	Size.univ	Size.tot	p-value	adj.P.Val	odds ratio	Entrez	Symbol
HALLMARK_MYC_TARGETS_V1	13	167	236	0.000717558	0.0277705	3.05870150693488	821|1982|2058|3178|3192|5707|6187|6428|6637|7458|7913|10236|26135	CANX|EIF4G2|EPRS1|HNRNPA1|HNRNPU|PSMD1|RPS2|SRSF3|SNRPG|EIF4H|DEK|HNRNPR|SERBP1
HALLMARK_UNFOLDED_PROTEIN_RESPONSE	9	94	115	0.00111082	0.0277705	3.81305903189525	468|2521|3309|3799|6734|9709|10130|22872|23478	ATF4|FUS|HSPA5|KIF5B|SRPRA|HERPUD1|PDIA6|SEC31A|SEC11A
HALLMARK_PROTEIN_SECRETION	8	81	98	0.00170088	0.028348	3.93871062151269	372|1213|2803|3998|9525|10565|22872|51552	ARCN1|CLTC|GOLGA4|LMAN1|VPS4B|ARFGEF1|SEC31A|RAB14
HALLMARK_INTERFERON_GAMMA_RESPONSE	10	157	286	0.011561	0.137338	2.44465431182442	3075|3431|3659|6890|6892|7378|8743|9961|54625|57169	CFH|SP110|IRF1|TAP1|TAPBP|UPP1|TNFSF10|MVP|PARP14|ZNFX1
HALLMARK_APOPTOSIS	9	141	183	0.0159636	0.137338	2.4460324731319	331|1387|1806|3659|4170|6093|6890|7153|8743	XIAP|CREBBP|DPYD|IRF1|MCL1|ROCK1|TAP1|TOP2A|TNFSF10
HALLMARK_INTERFERON_ALPHA_RESPONSE	6	77	140	0.0192065	0.137338	3.02021380497426	3431|3659|6890|8519|51667|54625	SP110|IRF1|TAP1|IFITM1|NUB1|PARP14
HALLMARK_G2M_CHECKPOINT	10	170	204	0.0192273	0.137338	2.24383824283071	2130|3192|3799|4691|5813|6421|7153|8243|8899|10212	EWSR1|HNRNPU|KIF5B|NCL|PURA|SFPQ|TOP2A|SMC1A|PRPF4B|DDX39A
HALLMARK_MITOTIC_SPINDLE	10	181	215	0.028192	0.156622	2.09753478867307	394|1778|3799|6093|7153|8243|9126|10565|11214|23607	ARHGAP5|DYNC1H1|KIF5B|ROCK1|TOP2A|SMC1A|SMC3|ARFGEF1|AKAP13|CD2AP
HALLMARK_MTORC1_SIGNALING	10	181	211	0.028192	0.156622	2.09753478867307	821|2058|3309|4048|5211|6652|10096|10097|10212|23478	CANX|EPRS1|HSPA5|LTA4H|PFKL|SORD|ACTR3|ACTR2|DDX39A|SEC11A
HALLMARK_PANCREAS_BETA_CELLS	3	29	44	0.0445339	0.222669	4.10288041282094	1803|5313|23478	DPP4|PKLR|SEC11A
HALLMARK_UV_RESPONSE_UP	7	121	191	0.0496121	0.22551	2.19339749860941	988|3192|3659|4072|5580|5789|6890	CDC5L|HNRNPU|IRF1|EPCAM|PRKCD|PTPRD|TAP1
HALLMARK_COMPLEMENT	8	161	237	0.0768735	0.319158	1.86734289449259	1803|2820|3075|3309|3659|4048|5580|10938	DPP4|GPD2|CFH|HSPA5|IRF1|LTA4H|PRKCD|EHD1
HALLMARK_COAGULATION	6	110	162	0.0829812	0.319158	2.0565245019599	1361|1675|1803|3075|4048|5879	CPB2|CFD|DPP4|CFH|LTA4H|RAC1
HALLMARK_HYPOXIA	7	166	215	0.173918	0.589908	1.56689861840677	123|3069|3098|3309|5211|5313|23036	PLIN2|HDLBP|HK1|HSPA5|PFKL|PKLR|ZNF292
HALLMARK_PI3K_AKT_MTOR_SIGNALING	4	83	118	0.194907	0.589908	1.79812353598806	1213|5879|10096|10097	CLTC|RAC1|ACTR3|ACTR2
HALLMARK_E2F_TARGETS	7	173	218	0.200157	0.589908	1.49996851590876	5411|7153|7913|8243|9126|10212|79677	PNN|TOP2A|DEK|SMC1A|SMC3|DDX39A|SMC6
HALLMARK_ANDROGEN_RESPONSE	4	84	102	0.200569	0.589908	1.7755409544169	87|3998|6652|10788	ACTN1|LMAN1|SORD|IQGAP2
HALLMARK_PEROXISOME	4	87	110	0.217838	0.605106	1.71095272878932	7153|9525|9961|51703	TOP2A|VPS4B|MVP|ACSL5
HALLMARK_ALLOGRAFT_REJECTION	6	154	335	0.250545	0.65933	1.43999812183839	6170|6890|6891|6892|8661|8672	RPL39|TAP1|TAP2|TAPBP|EIF3A|EIF4G3
HALLMARK_IL2_STAT5_SIGNALING	6	177	216	0.360922	0.792983	1.24401208700465	123|5339|8743|10075|23191|64332	PLIN2|PLEC|TNFSF10|HUWE1|CYFIP1|NFKBIZ
HALLMARK_OXIDATIVE_PHOSPHORYLATION	6	178	220	0.365845	0.792983	1.23667906341066	514|521|4696|4717|10063|29796	ATP5F1E|ATP5ME|NDUFA3|NDUFC1|COX17|UQCR10
HALLMARK_ADIPOGENESIS	6	180	210	0.375701	0.792983	1.22226587479584	123|2820|5211|9936|11176|29796	PLIN2|GPD2|PFKL|CD302|BAZ2A|UQCR10
HALLMARK_MYOGENESIS	5	147	212	0.380193	0.792983	1.24773509803001	688|1675|2314|3688|6840	KLF5|CFD|FLII|ITGB1|SVIL
HALLMARK_TNFA_SIGNALING_VIA_NFKB	6	181	228	0.380632	0.792983	1.21518281988456	490|3659|4170|6890|10938|57018	ATP2B1|IRF1|MCL1|TAP1|EHD1|CCNL1
HALLMARK_TGF_BETA_SIGNALING	2	50	59	0.401926	0.803853	1.47496503736936	331|999	XIAP|CDH1
HALLMARK_ESTROGEN_RESPONSE_LATE	5	159	218	0.4456	0.814481	1.14939238162717	999|6652|7033|7153|27134	CDH1|SORD|TFF3|TOP2A|TJP3
HALLMARK_INFLAMMATORY_RESPONSE	5	160	222	0.450989	0.814481	1.14188446964161	490|3659|6892|8519|8743	ATP2B1|IRF1|TAPBP|IFITM1|TNFSF10
HALLMARK_GLYCOLYSIS	5	162	215	0.461724	0.814481	1.12715555055908	3069|3309|4731|7033|23036	HDLBP|HSPA5|NDUFV3|TFF3|ZNF292
HALLMARK_HEME_METABOLISM	5	164	214	0.472399	0.814481	1.11279713692664	535|831|6708|9663|26020	ATP6V0A1|CAST|SPTA1|LPIN2|LRP10
HALLMARK_ESTROGEN_RESPONSE_EARLY	5	170	216	0.503994	0.821273	1.07178300727462	3898|6505|6840|7033|27134	LAD1|SLC1A1|SVIL|TFF3|TJP3
HALLMARK_P53_PATHWAY	5	171	215	0.50919	0.821273	1.06523449905692	677|6890|7378|25873|64787	ZFP36L1|TAP1|UPP1|RPL36|EPS8L2
HALLMARK_APICAL_JUNCTION	4	151	231	0.600635	0.938491	0.961088170061617	87|999|3688|10487	ACTN1|CDH1|ITGB1|CAP1
HALLMARK_KRAS_SIGNALING_UP	4	170	220	0.692416	1	0.849771376770094	3075|3936|5593|10083	CFH|LCP1|PRKG2|USH1C
HALLMARK_UV_RESPONSE_DN	2	116	152	0.833091	1	0.617771487653725	490|25836	ATP2B1|NIPBL
HALLMARK_FATTY_ACID_METABOLISM	2	125	165	0.862678	1	0.572151005881199	2820|51703	GPD2|ACSL5
HALLMARK_KRAS_SIGNALING_DN	2	130	220	0.876965	1	0.549578264167138	5625|11254	PRODH|SLC6A14
HALLMARK_XENOBIOTIC_METABOLISM	2	154	224	0.928298	1	0.461903484662424	7378|9663	UPP1|LPIN2

## Sheet: WT 9dpi vs naive DOWN
WT 9dpi vs naive DOWN
Term	Count	Size.univ	Size.tot	p-value	adj.P.Val	odds ratio	Entrez	Symbol
HALLMARK_OXIDATIVE_PHOSPHORYLATION	77	178	220	1.93962e-61	9.69812e-60	21.8846731303461	34|50|211|291|506|509|513|515|516|522|529|533|537|581|1327|1337|1345|1431|1528|1537|1727|1892|2108|2109|2821|3032|3417|3420|3421|4190|4191|4259|4697|4698|4700|4702|4706|4708|4709|4710|4711|4712|4713|4718|4720|4722|4724|4726|4728|4729|4942|5018|5250|5447|6390|6391|7384|7385|7386|7416|7417|7419|8802|8803|8992|9167|9296|9377|9550|10440|10476|10632|23479|51382|51660|54205|374291	ACADM|ACO2|ALAS1|SLC25A4|ATP5F1B|ATP5F1C|ATP5F1D|ATP5PB|ATP5MC1|ATP5PF|ATP6V1E1|ATP6V0B|ATP6AP1|BAX|COX4I1|COX6A1|COX6C|CS|CYB5A|CYC1|CYB5R3|ECHS1|ETFA|ETFB|GPI|HADHB|IDH1|IDH3B|IDH3G|MDH1|MDH2|MGST3|NDUFA4|NDUFA5|NDUFA6|NDUFA8|NDUFAB1|NDUFB2|NDUFB3|NDUFB4|NDUFB5|NDUFB6|NDUFB7|NDUFC2|NDUFS2|NDUFS3|NDUFS4|NDUFS6|NDUFS8|NDUFV2|OAT|OXA1L|SLC25A3|POR|SDHB|SDHC|UQCRC1|UQCRC2|UQCRFS1|VDAC1|VDAC2|VDAC3|…
HALLMARK_ADIPOGENESIS	37	180	210	5.14545e-17	1.28636e-15	6.76565217229015	33|34|50|948|1337|1431|1537|1892|2053|2109|3417|3421|4191|4259|4698|4706|4713|4722|5447|6342|6390|6391|6576|6647|6888|7086|7384|8694|8802|10162|23788|25813|51635|51727|57017|92840|400916	ACADL|ACADM|ACO2|CD36|COX6A1|CS|CYC1|ECHS1|EPHX2|ETFB|IDH1|IDH3G|MDH2|MGST3|NDUFA5|NDUFAB1|NDUFB7|NDUFS3|POR|SCP2|SDHB|SDHC|SLC25A1|SOD1|TALDO1|TKT|UQCRC1|DGAT1|SUCLG1|LPCAT3|MTCH2|SAMM50|DHRS7|CMPK1|COQ9|REEP6|CHCHD10
HALLMARK_XENOBIOTIC_METABOLISM	32	154	224	5.11825e-15	8.53042e-14	6.79704382318493	50|52|211|839|948|978|1244|1312|1528|1573|1593|2168|2203|2936|3398|3417|3735|4128|5447|7009|7358|9060|9446|10237|10857|22949|23710|26007|51181|51635|65018|115817	ACO2|ACP1|ALAS1|CASP6|CD36|CDA|ABCC2|COMT|CYB5A|CYP2J2|CYP27A1|FABP1|FBP1|GSR|ID2|IDH1|KARS1|MAOA|POR|TMBIM6|UGDH|PAPSS2|GSTO1|SLC35B1|PGRMC1|PTGR1|GABARAPL1|TKFC|DCXR|DHRS7|PINK1|DHRS1
HALLMARK_FATTY_ACID_METABOLISM	27	125	165	2.68898e-13	3.36122e-12	7.07788441208671	33|34|50|216|948|1892|2168|2169|2752|3032|3248|3417|3420|3421|4128|4190|4191|4282|5720|6281|6391|7358|8802|8803|9588|23710|92840	ACADL|ACADM|ACO2|ALDH1A1|CD36|ECHS1|FABP1|FABP2|GLUL|HADHB|HPGD|IDH1|IDH3B|IDH3G|MAOA|MDH1|MDH2|MIF|PSME1|S100A10|SDHC|UGDH|SUCLG1|SUCLA2|PRDX6|GABARAPL1|REEP6
HALLMARK_REACTIVE_OXYGEN_SPECIES_PATHWAY	11	40	58	2.48038e-07	2.48038e-06	9.47820849489646	2936|4700|4710|4720|5052|6647|6648|7001|9124|9588|51022	GSR|NDUFA6|NDUFB4|NDUFS2|PRDX1|SOD1|SOD2|PRDX2|PDLIM1|PRDX6|GLRX2
HALLMARK_UV_RESPONSE_UP	17	121	191	4.71748e-06	3.93123e-05	4.11109303919333	211|291|360|682|1175|1212|2353|4128|4792|5243|5702|6648|7009|8694|8836|8878|9296	ALAS1|SLC25A4|AQP3|BSG|AP2S1|CLTB|FOS|MAOA|NFKBIA|ABCB1|PSMC3|SOD2|TMBIM6|DGAT1|GGH|SQSTM1|ATP6V1F
HALLMARK_GLYCOLYSIS	19	162	215	1.92335e-05	0.000137382	3.34485933507758	229|839|1365|1528|2023|3417|4190|4191|4282|5223|5230|6391|6647|6888|7167|10456|26355|50808|64077	ALDOB|CASP6|CLDN3|CYB5A|ENO1|IDH1|MDH1|MDH2|MIF|PGAM1|PGK1|SDHC|SOD1|TALDO1|TPI1|HAX1|FAM162A|AK3|LHPP
HALLMARK_DNA_REPAIR	16	124	170	2.66726e-05	0.000166704	3.71671038502025	353|978|1603|1687|2987|4832|5433|5434|5439|6881|8721|9978|10134|25874|50808|51160	APRT|CDA|DAD1|GSDME|GUK1|NME3|POLR2D|POLR2E|POLR2J|TAF10|EDF1|RBX1|BCAP31|MPC2|AK3|VPS28
HALLMARK_PEROXISOME	13	87	110	3.17779e-05	0.000176544	4.39267926323918	216|291|706|2053|3265|3417|5052|5243|6342|6647|6648|7555|25824	ALDH1A1|SLC25A4|TSPO|EPHX2|HRAS|IDH1|PRDX1|ABCB1|SCP2|SOD1|SOD2|CNBP|PRDX5
HALLMARK_MYC_TARGETS_V1	18	167	236	9.70504e-05	0.000485252	3.0334582552339	52|1537|1973|2079|3735|4706|5230|5250|5690|5691|6141|6634|7332|7416|7419|7555|9377|51690	ACP1|CYC1|EIF4A1|ERH|KARS1|NDUFAB1|PGK1|SLC25A3|PSMB2|PSMB3|RPL18|SNRPD3|UBE2L3|VDAC1|VDAC3|CNBP|COX5A|LSM7
HALLMARK_APOPTOSIS	16	141	183	0.0001282	0.000582729	3.20713318854081	581|706|837|839|1611|2936|3315|3606|3725|3958|6303|6647|6648|7417|8878|10134	BAX|TSPO|CASP4|CASP6|DAP|GSR|HSPB1|IL18|JUN|LGALS3|SAT1|SOD1|SOD2|VDAC2|SQSTM1|BCAP31
HALLMARK_P53_PATHWAY	17	171	215	0.00039642	0.00165175	2.76509205536062	581|900|2353|2517|3094|3265|3725|3732|6141|6281|6303|8673|23479|26355|51065|51181|64065	BAX|CCNG1|FOS|FUCA1|HINT1|HRAS|JUN|CD82|RPL18|S100A10|SAT1|VAMP8|ISCU|FAM162A|RPS27L|DCXR|PERP
HALLMARK_HYPOXIA	15	166	215	0.00223726	0.00860486	2.47862321241283	229|230|839|2023|2203|2353|2821|3725|4282|5230|6576|7167|7538|25824|26355	ALDOB|ALDOC|CASP6|ENO1|FBP1|FOS|GPI|JUN|MIF|PGK1|SLC25A1|TPI1|ZFP36|PRDX5|FAM162A
HALLMARK_MTORC1_SIGNALING	15	181	211	0.00507935	0.0181405	2.25197907660714	516|900|928|2023|2286|2821|2936|3417|5052|5230|5693|7167|8878|9368|51382	ATP5MC1|CCNG1|CD9|ENO1|FKBP2|GPI|GSR|IDH1|PRDX1|PGK1|PSMB5|TPI1|SQSTM1|SLC9A3R1|ATP6V1D
HALLMARK_ANDROGEN_RESPONSE	9	84	102	0.00551272	0.0183757	2.97609203299292	567|1622|2936|3248|6303|8611|23171|23585|60559	B2M|DBI|GSR|HPGD|SAT1|PLPP1|GPD1L|TMEM50A|SPCS3
HALLMARK_ESTROGEN_RESPONSE_LATE	12	159	218	0.0225911	0.0705971	2.02510486573194	928|1152|1345|2109|2353|3398|7358|7538|9060|9368|51181|64065	CD9|CKB|COX6C|ETFB|FOS|ID2|UGDH|ZFP36|PAPSS2|SLC9A3R1|DCXR|PERP
HALLMARK_TNFA_SIGNALING_VIA_NFKB	13	181	228	0.0259756	0.072703	1.92027365523947	2353|3398|3460|3606|3725|4792|5271|6303|6648|7262|7538|8878|10209	FOS|ID2|IFNGR2|IL18|JUN|NFKBIA|SERPINB8|SAT1|SOD2|PHLDA2|ZFP36|SQSTM1|EIF1
HALLMARK_BILE_ACID_METABOLISM	8	91	114	0.0261731	0.072703	2.38411502500965	216|1593|2053|3417|6342|6647|9963|25824	ALDH1A1|CYP27A1|EPHX2|IDH1|SCP2|SOD1|SLC23A1|PRDX5
HALLMARK_PROTEIN_SECRETION	7	81	98	0.0392966	0.103412	2.33674251644363	375|525|967|1173|1175|6647|11316	ARF1|ATP6V1B1|CD63|AP2M1|AP2S1|SOD1|COPE
HALLMARK_PI3K_AKT_MTOR_SIGNALING	7	83	118	0.0439453	0.106737	2.27503139536775	375|1072|1173|3265|5216|8878|10094	ARF1|CFL1|AP2M1|HRAS|PFN1|SQSTM1|ARPC3
HALLMARK_INTERFERON_GAMMA_RESPONSE	11	157	286	0.0448294	0.106737	1.86548157684267	567|837|3695|4792|5690|5720|6648|6717|8673|9111|84888	B2M|CASP4|ITGB7|NFKBIA|PSMB2|PSME1|SOD2|SRI|VAMP8|NMI|SPPL2A
HALLMARK_PANCREAS_BETA_CELLS	3	29	44	0.103266	0.234694	2.83848276636492	6514|6727|28972	SLC2A2|SRP14|SPCS1
HALLMARK_CHOLESTEROL_HOMEOSTASIS	5	66	77	0.116266	0.252752	2.01888924191981	230|928|3958|6282|23474	ALDOC|CD9|LGALS3|S100A11|ETHE1
HALLMARK_TGF_BETA_SIGNALING	4	50	59	0.131653	0.274276	2.14004927904258	387|3398|3399|3460	RHOA|ID2|ID3|IFNGR2
HALLMARK_IL6_JAK_STAT3_SIGNALING	5	71	103	0.145397	0.290794	1.86527093370666	928|948|3460|3725|10456	CD9|CD36|IFNGR2|JUN|HAX1
HALLMARK_SPERMATOGENESIS	5	88	144	0.26263	0.505059	1.48111929274026	1080|4225|5037|6888|7419	CFTR|MEP1B|PEBP1|TALDO1|VDAC3
HALLMARK_COMPLEMENT	8	161	237	0.297241	0.550447	1.2860104345631	337|801|837|948|978|1512|3958|5216	APOA4|CALM1|CASP4|CD36|CDA|CTSH|LGALS3|PFN1
HALLMARK_UNFOLDED_PROTEIN_RESPONSE	5	94	115	0.308397	0.550708	1.38060423904588	1973|6208|9114|28972|60559	EIF4A1|RPS14|ATP6V0D1|SPCS1|SPCS3
HALLMARK_INTERFERON_ALPHA_RESPONSE	4	77	140	0.356989	0.615498	1.34563181091542	567|5720|9111|93343	B2M|PSME1|NMI|MVB12A
HALLMARK_COAGULATION	5	110	162	0.433379	0.70723	1.16871833252195	928|1512|4224|23479|55970	CD9|CTSH|MEP1A|ISCU|GNG12
HALLMARK_INFLAMMATORY_RESPONSE	7	160	222	0.438483	0.70723	1.12299158032789	3460|3606|3732|4224|4792|6717|9111	IFNGR2|IL18|CD82|MEP1A|NFKBIA|SRI|NMI
HALLMARK_HEME_METABOLISM	7	164	214	0.464082	0.725128	1.09400858529939	360|682|4259|4354|7001|50865|51218	AQP3|BSG|MGST3|MPP1|PRDX2|HEBP1|GLRX5
HALLMARK_EPITHELIAL_MESENCHYMAL_TRANSITION	7	171	204	0.508172	0.762912	1.04674258231263	290|2517|3398|3725|5479|6303|10398	ANPEP|FUCA1|ID2|JUN|PPIB|SAT1|MYL9
HALLMARK_MYOGENESIS	6	147	212	0.51878	0.762912	1.04342793825324	58|537|948|1152|2281|11345	ACTA1|ATP6AP1|CD36|CKB|FKBP1B|GABARAPL2
HALLMARK_APICAL_JUNCTION	6	151	231	0.545209	0.77887	1.01429667527171	58|3265|5216|10109|10398|24146	ACTA1|HRAS|PFN1|ARPC2|MYL9|CLDN15
HALLMARK_ALLOGRAFT_REJECTION	6	154	335	0.564603	0.78417	0.993489943702272	567|3111|3460|3606|6133|6189	B2M|HLA-DOA|IFNGR2|IL18|RPL9|RPS3A
HALLMARK_IL2_STAT5_SIGNALING	6	177	216	0.698228	0.918721	0.858236413017728	5243|8611|9446|23710|84525|130589	ABCB1|PLPP1|GSTO1|GABARAPL1|HOPX|GALM
HALLMARK_ESTROGEN_RESPONSE_EARLY	4	170	216	0.905045	1	0.587264462421757	360|2353|9060|9368	AQP3|FOS|PAPSS2|SLC9A3R1
HALLMARK_KRAS_SIGNALING_UP	4	170	220	0.905045	1	0.587264462421757	2517|3398|5243|51012	FUCA1|ID2|ABCB1|PRELID3B
HALLMARK_MITOTIC_SPINDLE	2	181	215	0.994211	1	0.270932175738358	7430|8409	EZR|UXT

## Sheet: ΔNS1 9dpi vs naive UP
ΔNS1 9dpi vs naive UP
Term	Count	Size.univ	Size.tot	p-value	adj.P.Val	odds ratio	Entrez	Symbol
HALLMARK_OXIDATIVE_PHOSPHORYLATION	20	178	220	1.54714e-09	7.73572e-08	6.11402502724501	211|514|521|522|1345|4694|4695|4696|4700|4708|4713|4717|5018|8992|9551|10063|23479|27089|29796|64960	ALAS1|ATP5F1E|ATP5ME|ATP5PF|COX6C|NDUFA1|NDUFA2|NDUFA3|NDUFA6|NDUFB2|NDUFB7|NDUFC1|OXA1L|ATP6V0E1|ATP5MF|COX17|ISCU|UQCRQ|UQCR10|MRPS15
HALLMARK_TNFA_SIGNALING_VIA_NFKB	15	181	228	8.68097e-06	0.000217024	4.27829822185107	597|602|1026|1051|3659|3726|4792|6648|7538|8870|9516|9592|10938|10957|23135	BCL2A1|BCL3|CDKN1A|CEBPB|IRF1|JUNB|NFKBIA|SOD2|ZFP36|IER3|LITAF|IER2|EHD1|PNRC1|KDM6B
HALLMARK_REACTIVE_OXYGEN_SPECIES_PATHWAY	6	40	58	0.000197196	0.0032866	8.16064044722	847|3726|4046|4700|6648|10542	CAT|JUNB|LSP1|NDUFA6|SOD2|LAMTOR5
HALLMARK_ALLOGRAFT_REJECTION	11	154	335	0.000505396	0.00631745	3.59342723892337	602|2268|5552|6123|6133|6170|6189|6223|6688|6892|7163	BCL3|FGR|SRGN|RPL3L|RPL9|RPL39|RPS3A|RPS19|SPI1|TAPBP|TPD52
HALLMARK_UNFOLDED_PROTEIN_RESPONSE	8	94	115	0.000946473	0.00827108	4.31644927543414	468|1051|3309|6208|7184|9775|10130|23478	ATF4|CEBPB|HSPA5|RPS14|HSP90B1|EIF4A3|PDIA6|SEC11A
HALLMARK_MYC_TARGETS_V1	11	167	236	0.000992529	0.00827108	3.29082385051332	5093|5687|5714|6128|6141|6164|6633|6637|8886|9045|10576	PCBP1|PSMA6|PSMD8|RPL6|RPL18|RPL34|SNRPD2|SNRPG|DDX18|RPL14|CCT2
HALLMARK_P53_PATHWAY	9	171	215	0.0118689	0.084778	2.57216812265146	1026|6141|6206|7378|8870|10140|23479|25873|51065	CDKN1A|RPL18|RPS12|UPP1|IER3|TOB1|ISCU|RPL36|RPS27L
HALLMARK_ADIPOGENESIS	9	180	210	0.0161359	0.100849	2.43493742900033	334|847|4713|7086|7351|7905|10140|27089|29796	APLP2|CAT|NDUFB7|TKT|UCP2|REEP5|TOB1|UQCRQ|UQCR10
HALLMARK_INTERFERON_GAMMA_RESPONSE	8	157	286	0.020498	0.113878	2.47933881353487	1026|3659|3695|4792|5696|6648|6892|7378	CDKN1A|IRF1|ITGB7|NFKBIA|PSMB8|SOD2|TAPBP|UPP1
HALLMARK_COMPLEMENT	7	161	237	0.0598295	0.299148	2.09021160265804	391|1051|2207|3309|3659|5531|10938	RHOG|CEBPB|FCER1G|HSPA5|IRF1|PPP4C|EHD1
HALLMARK_HYPOXIA	7	166	215	0.068139	0.309723	2.02378039951082	1026|3309|4282|7163|7538|8870|10957	CDKN1A|HSPA5|MIF|TPD52|ZFP36|IER3|PNRC1
HALLMARK_APOPTOSIS	6	141	183	0.0846808	0.352837	2.03931815074817	706|1026|3659|6093|6648|8870	TSPO|CDKN1A|IRF1|ROCK1|SOD2|IER3
HALLMARK_MTORC1_SIGNALING	7	181	211	0.0970216	0.37316	1.84706857378214	1026|2286|3309|5693|7184|23478|23753	CDKN1A|FKBP2|HSPA5|PSMB5|HSP90B1|SEC11A|SDF2L1
HALLMARK_UV_RESPONSE_UP	5	121	191	0.120726	0.431165	1.97351419197073	211|3659|3726|4792|6648	ALAS1|IRF1|JUNB|NFKBIA|SOD2
HALLMARK_DNA_REPAIR	5	124	170	0.130092	0.433642	1.92331232224907	6881|9978|10063|10189|51160	TAF10|RBX1|COX17|ALYREF|VPS28
HALLMARK_PROTEIN_SECRETION	3	81	98	0.254115	0.738252	1.75343052837547	2803|7163|11316	GOLGA4|TPD52|COPE
HALLMARK_INFLAMMATORY_RESPONSE	5	160	222	0.263306	0.738252	1.47231993868563	391|1026|3659|4792|6892	RHOG|CDKN1A|IRF1|NFKBIA|TAPBP
HALLMARK_PI3K_AKT_MTOR_SIGNALING	3	83	118	0.265771	0.738252	1.70932185009097	1026|7184|10094	CDKN1A|HSP90B1|ARPC3
HALLMARK_PEROXISOME	3	87	110	0.289258	0.761205	1.62740132744355	706|847|6648	TSPO|CAT|SOD2
HALLMARK_KRAS_SIGNALING_UP	5	170	220	0.30495	0.762375	1.38198229943375	2207|3936|5473|5696|7805	FCER1G|LCP1|PPBP|PSMB8|LAPTM5
HALLMARK_CHOLESTEROL_HOMEOSTASIS	2	66	77	0.41805	0.901763	1.42105850666193	10957|23474	PNRC1|ETHE1
HALLMARK_COAGULATION	3	110	162	0.42437	0.901763	1.27525909601045	1361|1675|23479	CPB2|CFD|ISCU
HALLMARK_XENOBIOTIC_METABOLISM	4	154	224	0.425362	0.901763	1.21316364494663	211|847|7378|23710	ALAS1|CAT|UPP1|GABARAPL1
HALLMARK_GLYCOLYSIS	4	162	215	0.463678	0.901763	1.15099641993177	3309|4282|4731|8870	HSPA5|MIF|NDUFV3|IER3
HALLMARK_INTERFERON_ALPHA_RESPONSE	2	77	140	0.497202	0.906945	1.21160190282506	3659|5696	IRF1|PSMB8
HALLMARK_FATTY_ACID_METABOLISM	3	125	165	0.507889	0.906945	1.11712370220852	4282|10961|23710	MIF|ERP29|GABARAPL1
HALLMARK_ANDROGEN_RESPONSE	2	84	102	0.543886	0.937734	1.10755718866362	1622|7163	DBI|TPD52
HALLMARK_SPERMATOGENESIS	2	88	144	0.56918	0.947545	1.05573731261024	3305|8161	HSPA1L|COIL
HALLMARK_BILE_ACID_METABOLISM	2	91	114	0.587478	0.947545	1.01988204074929	847|5002	CAT|SLC22A18
HALLMARK_MYOGENESIS	3	147	212	0.617826	0.965352	0.944780371922943	1026|1675|4046	CDKN1A|CFD|LSP1
HALLMARK_ESTROGEN_RESPONSE_LATE	3	159	218	0.670359	0.969851	0.871261287060128	1345|7538|10140	COX6C|ZFP36|TOB1
HALLMARK_G2M_CHECKPOINT	3	170	204	0.713713	0.969851	0.813149678170303	602|3151|4691	BCL3|HMGN2|NCL
HALLMARK_UV_RESPONSE_DN	2	116	152	0.71769	0.969851	0.794627014181944	1628|5002	DBP|SLC22A18
HALLMARK_APICAL_JUNCTION	2	151	231	0.840683	1	0.606256696266109	10109|10487	ARPC2|CAP1
HALLMARK_HEME_METABOLISM	2	164	214	0.87238	1	0.55702036384864	847|7351	CAT|UCP2
HALLMARK_E2F_TARGETS	2	173	218	0.890818	1	0.527318915489535	1026|9126	CDKN1A|SMC3
HALLMARK_MITOTIC_SPINDLE	2	181	215	0.905106	1	0.503424915513731	6093|9126	ROCK1|SMC3

## Sheet: ΔNS1 9dpi vs naive DOWN
ΔNS1 9dpi vs naive DOWN
Term	Count	Size.univ	Size.tot	p-value	adj.P.Val	odds ratio	Entrez	Symbol
HALLMARK_OXIDATIVE_PHOSPHORYLATION	46	178	220	4.10421e-32	2.05211e-30	13.9621407706875	50|291|498|506|513|516|529|533|537|840|1327|1431|1528|1632|1727|2806|2821|3032|3313|3417|3419|3421|4190|4191|4259|4697|4718|4722|4729|4942|5162|5250|7385|7388|7416|7417|7419|8803|9296|9377|9550|11331|51382|51606|51660|54205	ACO2|SLC25A4|ATP5F1A|ATP5F1B|ATP5F1D|ATP5MC1|ATP6V1E1|ATP6V0B|ATP6AP1|CASP7|COX4I1|CS|CYB5A|ECI1|CYB5R3|GOT2|GPI|HADHB|HSPA9|IDH1|IDH3A|IDH3G|MDH1|MDH2|MGST3|NDUFA4|NDUFC2|NDUFS3|NDUFV2|OAT|PDHB|SLC25A3|UQCRC2|UQCRH|VDAC1|VDAC2|VDAC3|SUCLA2|ATP6V1F|COX5A|ATP6V1G1|PHB2|ATP6V1D|ATP6V1H|MPC1|CYCS
HALLMARK_ADIPOGENESIS	24	180	210	1.50842e-10	3.27142e-09	5.74274173420713	33|50|483|948|1431|2053|2820|3417|3419|3421|4191|4259|4722|5211|6342|6576|9936|10162|10313|23788|25813|51727|92840|400916	ACADL|ACO2|ATP1B3|CD36|CS|EPHX2|GPD2|IDH1|IDH3A|IDH3G|MDH2|MGST3|NDUFS3|PFKL|SCP2|SLC25A1|CD302|LPCAT3|RTN3|MTCH2|SAMM50|CMPK1|REEP6|CHCHD10
HALLMARK_FATTY_ACID_METABOLISM	20	125	165	1.96285e-10	3.27142e-09	7.05137943825832	33|50|216|948|1632|2169|2752|2820|3032|3417|3421|4128|4190|4191|5162|7358|8803|9588|51703|92840	ACADL|ACO2|ALDH1A1|CD36|ECI1|FABP2|GLUL|GPD2|HADHB|IDH1|IDH3G|MAOA|MDH1|MDH2|PDHB|UGDH|SUCLA2|PRDX6|ACSL5|REEP6
HALLMARK_XENOBIOTIC_METABOLISM	17	154	224	1.1834e-06	1.47925e-05	4.54184192482398	50|839|948|1312|1528|1593|2028|2203|3417|3735|4128|6370|7009|7358|9446|10237|10857	ACO2|CASP6|CD36|COMT|CYB5A|CYP27A1|ENPEP|FBP1|IDH1|KARS1|MAOA|CCL25|TMBIM6|UGDH|GSTO1|SLC35B1|PGRMC1
HALLMARK_PEROXISOME	10	87	110	0.000136674	0.00131839	4.67968578389368	216|291|2053|2172|3265|3417|5052|6342|7555|51703	ALDH1A1|SLC25A4|EPHX2|FABP6|HRAS|IDH1|PRDX1|SCP2|CNBP|ACSL5
HALLMARK_GLYCOLYSIS	14	162	215	0.000158206	0.00131839	3.42886035547954	229|839|1365|1528|2023|2806|3417|4190|4191|4200|5223|7167|50808|64077	ALDOB|CASP6|CLDN3|CYB5A|ENO1|GOT2|IDH1|MDH1|MDH2|ME2|PGAM1|TPI1|AK3|LHPP
HALLMARK_MYC_TARGETS_V1	13	167	236	0.000736725	0.00526232	3.04943204015169	821|1982|2739|2806|3735|4869|5250|5688|7416|7419|7555|9377|11331	CANX|EIF4G2|GLO1|GOT2|KARS1|NPM1|SLC25A3|PSMA7|VDAC1|VDAC3|CNBP|COX5A|PHB2
HALLMARK_MTORC1_SIGNALING	13	181	211	0.00154399	0.00964992	2.79217797131918	516|821|900|2023|2821|3313|3417|5052|5211|6652|7167|9368|51382	ATP5MC1|CANX|CCNG1|ENO1|GPI|HSPA9|IDH1|PRDX1|PFKL|SORD|TPI1|SLC9A3R1|ATP6V1D
HALLMARK_BILE_ACID_METABOLISM	8	91	114	0.00360905	0.0200503	3.45103786364909	216|1593|2053|3417|4306|6342|9963|51703	ALDH1A1|CYP27A1|EPHX2|IDH1|NR3C2|SCP2|SLC23A1|ACSL5
HALLMARK_UV_RESPONSE_UP	9	121	191	0.00630478	0.0315239	2.87884629333968	291|360|1212|4072|4128|5789|6890|7009|9296	SLC25A4|AQP3|CLTB|EPCAM|MAOA|PTPRD|TAP1|TMBIM6|ATP6V1F
HALLMARK_PROTEIN_SECRETION	7	81	98	0.00695288	0.031604	3.37957281536917	525|1173|1211|1213|3998|7103|51606	ATP6V1B1|AP2M1|CLTA|CLTC|LMAN1|TSPAN8|ATP6V1H
HALLMARK_ANDROGEN_RESPONSE	7	84	102	0.0084462	0.0351925	3.24712635811879	3856|3998|6303|6652|8031|23171|23585	KRT8|LMAN1|SAT1|SORD|NCOA4|GPD1L|TMEM50A
HALLMARK_REACTIVE_OXYGEN_SPECIES_PATHWAY	4	40	58	0.0238621	0.0917774	3.94752309778974	5052|9124|9588|51022	PRDX1|PDLIM1|PRDX6|GLRX2
HALLMARK_PI3K_AKT_MTOR_SIGNALING	6	83	118	0.0270306	0.0965379	2.77530816002173	1072|1173|1213|3265|5499|7529	CFL1|AP2M1|CLTC|HRAS|PPP1CA|YWHAB
HALLMARK_APOPTOSIS	8	141	183	0.0416462	0.138821	2.14512438377915	839|840|1611|2934|3606|6303|6890|7417	CASP6|CASP7|DAP|GSN|IL18|SAT1|TAP1|VDAC2
HALLMARK_PANCREAS_BETA_CELLS	3	29	44	0.0448492	0.140154	4.09080040393544	1803|6514|28972	DPP4|SLC2A2|SPCS1
HALLMARK_COMPLEMENT	8	161	237	0.0778579	0.228994	1.86176920061164	337|801|840|948|1508|1512|1803|2820	APOA4|CALM1|CASP7|CD36|CTSB|CTSH|DPP4|GPD2
HALLMARK_COAGULATION	6	110	162	0.0838556	0.232932	2.05039707263832	1508|1512|1803|2934|4224|55970	CTSB|CTSH|DPP4|GSN|MEP1A|GNG12
HALLMARK_HYPOXIA	8	166	215	0.0891642	0.234643	1.80201351674993	229|839|2023|2203|2821|5211|6576|7167	ALDOB|CASP6|ENO1|FBP1|GPI|PFKL|SLC25A1|TPI1
HALLMARK_P53_PATHWAY	8	171	215	0.101374	0.253435	1.74608101593591	18|900|2517|3265|6303|6890|64065|64787	ABAT|CCNG1|FUCA1|HRAS|SAT1|TAP1|PERP|EPS8L2
HALLMARK_ALLOGRAFT_REJECTION	7	154	335	0.134206	0.319538	1.69141513149024	972|3460|3606|4869|6890|6891|7321	CD74|IFNGR2|IL18|NPM1|TAP1|TAP2|UBE2D1
HALLMARK_INTERFERON_ALPHA_RESPONSE	4	77	140	0.16324	0.366039	1.94113950568142	972|5721|6890|93343	CD74|PSME2|TAP1|MVB12A
HALLMARK_HEME_METABOLISM	7	164	214	0.168378	0.366039	1.58238935694899	360|535|831|1508|4259|8031|50865	AQP3|ATP6V0A1|CAST|CTSB|MGST3|NCOA4|HEBP1
HALLMARK_SPERMATOGENESIS	4	88	144	0.22515	0.469063	1.68545358919052	1080|4225|5037|7419	CFTR|MEP1B|PEBP1|VDAC3
HALLMARK_UNFOLDED_PROTEIN_RESPONSE	4	94	115	0.261151	0.522302	1.57232225825045	3313|4869|9114|28972	HSPA9|NPM1|ATP6V0D1|SPCS1
HALLMARK_TNFA_SIGNALING_VIA_NFKB	6	181	228	0.383175	0.722938	1.21157199942329	490|3460|3606|6303|6890|10209	ATP2B1|IFNGR2|IL18|SAT1|TAP1|EIF1
HALLMARK_TGF_BETA_SIGNALING	2	50	59	0.403313	0.722938	1.47063251309709	3460|5499	IFNGR2|PPP1CA
HALLMARK_MYC_TARGETS_V2	2	53	60	0.432135	0.722938	1.38380439719522	4869|6652	NPM1|SORD
HALLMARK_INTERFERON_GAMMA_RESPONSE	5	157	286	0.437209	0.722938	1.16125360684937	840|972|5721|6890|84888	CASP7|CD74|PSME2|TAP1|SPPL2A
HALLMARK_ESTROGEN_RESPONSE_LATE	5	159	218	0.448044	0.722938	1.14598678951344	6652|7358|9368|56994|64065	SORD|UGDH|SLC9A3R1|CHPT1|PERP
HALLMARK_DNA_REPAIR	4	124	170	0.448222	0.722938	1.17641907579483	1687|8721|25874|50808	GSDME|EDF1|MPC2|AK3
HALLMARK_ESTROGEN_RESPONSE_EARLY	5	170	216	0.506516	0.791431	1.06860453414648	18|360|3856|9368|56994	ABAT|AQP3|KRT8|SLC9A3R1|CHPT1
HALLMARK_MYOGENESIS	4	147	212	0.581618	0.863779	0.985372072206196	537|948|2934|11345	ATP6AP1|CD36|GSN|GABARAPL2
HALLMARK_IL6_JAK_STAT3_SIGNALING	2	71	103	0.58737	0.863779	1.02136987671452	948|3460	CD36|IFNGR2
HALLMARK_INFLAMMATORY_RESPONSE	4	160	222	0.648289	0.926127	0.902305402683706	490|3460|3606|4224	ATP2B1|IFNGR2|IL18|MEP1A
HALLMARK_KRAS_SIGNALING_DN	3	130	220	0.700494	0.972909	0.830842990659612	525|9127|11254	ATP6V1B1|P2RX6|SLC6A14
HALLMARK_EPITHELIAL_MESENCHYMAL_TRANSITION	3	171	204	0.8552	1	0.625987794765959	290|2517|6303	ANPEP|FUCA1|SAT1
HALLMARK_IL2_STAT5_SIGNALING	3	177	216	0.870734	1	0.604106315033748	9446|84525|130589	GSTO1|HOPX|GALM
HALLMARK_G2M_CHECKPOINT	2	170	204	0.95103	1	0.416141960774294	1841|51155	DTYMK|JPT1
HALLMARK_KRAS_SIGNALING_UP	2	170	220	0.95103	1	0.416141960774294	2517|51012	FUCA1|PRELID3B
HALLMARK_E2F_TARGETS	2	173	218	0.954357	1	0.408741220962581	5411|51155	PNN|JPT1
HALLMARK_MITOTIC_SPINDLE	2	181	215	0.962208	1	0.390218660738992	2934|7430	GSN|EZR

[truncated: 6 more sheets: ΔNS1 9dpi vs WT 9dpi UP, ΔNS1 9dpi vs WT 9dpi DOWN, WT 9dpi vs WT 3dpi UP, WT 9dpi vs WT 3dpi DOWN, ΔNS1 9dpi vs ΔNS1 3dpi UP, ΔNS1 9dpi vs ΔNS1 3dpi DOWN]
