# Supplementary material for: Deciphering bat influenza H18N11 infection dynamics in male Jamaican fruit bats on a single-cell level
Source: Nat Commun. 2024 May 27;15:4500. doi: 10.1038/s41467-024-48934-6 (PMC11130286; doi:10.1038/s41467-024-48934-6)
Supplement: Supplementary file 8 — Source Data [file 41467_2024_48934_MOESM8_ESM.xlsx]

## Sheet: Figure 1c
Immune cell type		Uninfected	WT 3 dpi	WT 9 dpi	ΔNS1 3 dpi	ΔNS1 9 dpi
Cd14+ MΦ		5.22979	1.372	3.47305	8.97817	2.10084
MΦ		6.92023	3.46118	5.86826	12.8968	4.10831
cDC1		8.76915	3.55472	7.24551	9.52381	3.54809
Neutrophils		34.654	42.532	27.5449	31.1012	64.3791
Mast cells		0.528262	1.24727	1.43713	1.24008	0.746965
B cells		13.7876	33.5828	40.6587	20.4861	13.0719
Plasma cells		3.32805	0.717181	0.718563	4.96032	2.98786
IEL		24.5114	12.005	10	6.34921	7.93651
ILC3		2.27153	1.52791	3.05389	4.46429	1.12045
		Relative proportion of immune cells in each group (%)

## Sheet: Figure 1e
Immune cell type		Uninfected	WT 3 dpi	WT 9 dpi	ΔNS1 3 dpi	ΔNS1 9 dpi
Monocytes		46.1561	51.7705	27.6695	17.4286	41.5454
Cd14+ MΦ		0.645439	1.07575	1.1529	2.15873	0.335946
MΦ		17.5846	4.21336	18.6934	24.0317	20.2688
cDC1		11.79	4.79606	11.5015	2.73016	9.18253
IDC		3.08376	2.77902	2.05874	0.984127	3.02352
Neutrophils		0.129088	1.70327	0.905847	2.31746	0.447928
B cells		3.35628	2.42044	21.658	35.3651	4.03135
Naive T cells		5.2926	1.88256	3.54104	8.50794	7.39082
NK/T cells		11.9621	29.359	12.8191	6.47619	13.7738
		Relative proportion of immune cells in each group (%)

## Sheet: Figure 2a
	WT 3dpi vs. naive	WT 9dpi vs. naive	WT 9dpi vs. WT 3dpi	ΔNS1 3dpi vs. naive	ΔNS1 9dpi vs. naive	ΔNS1 9dpi vs. ΔNS1 3dpi	ΔNS1 3dpi vs. WT 3dpi	ΔNS1 9dpi vs. WT 9dpi
HALLMARK_MYC_TARGETS_V1	10	-4.013	-10	4.6221	-3.13269	-7.0236	-10	8.79562
HALLMARK_INTERFERON_ALPHA_RESPONSE	6.8087	1.71655	-5.66305	7.19585	-0.787173	-7.14579	4.43052	-1.01684
HALLMARK_INTERFERON_GAMMA_RESPONSE	6.23246	1.937	-4.84315	7.74926	1.68829	-5.19827	3.94448	1.34844
HALLMARK_PI3K_AKT_MTOR_SIGNALING	3.22356	-1.35709	-3.15957	5.10762	-1.56814	-5.86781	2.49658	0.971301
HALLMARK_TNFA_SIGNALING_VIA_NFKB	3.03805	-1.58543	-1.75814	8.17434	5.06143	-6.5157	7.45725	2.29419
HALLMARK_OXIDATIVE_PHOSPHORYLATION	-10	-10	-10	-10	-10	10	-10	10
HALLMARK_XENOBIOTIC_METABOLISM	-10	-10	-2.25372	-10	-5.92687	10	-8.04207	6.8476
HALLMARK_ADIPOGENESIS	-10	-10	-3.08086	-10	-9.82148	10	-10	8.74411
HALLMARK_FATTY_ACID_METABOLISM	-10	-10	-4.77145	-10	-9.70711	10	-9.60228	7.10492
HALLMARK_REACTIVE_OXYGEN_SPECIES_PATHWAY	-3.65293	-6.60548	-5.75907	-4.92614	3.7051	6.20532	-6.33679	7.62522
HALLMARK_UNFOLDED_PROTEIN_RESPONSE	2.24775	2.95436	-1.69593	5.34734	3.02389	-3.76974	4.7795	-1.53535
HALLMARK_PROTEIN_SECRETION	-1.86009	2.76933	5.4084	1.76555	-2.15784	-1.53876	3.37877	-4.34299
HALLMARK_APOPTOSIS	-1.10975	-3.89211	1.66153	2.4862	-1.38042	-3.06921	2.15321	2.0246
HALLMARK_MITOTIC_SPINDLE	0.225164	1.54987	1.48366	0.308617	0.0433005	-0.467869	0	-1.90618
HALLMARK_GLYCOLYSIS	-1.48845	-4.71594	-4.09151	-6.25635	-3.80078	3.901	-6.22692	1.9465
HALLMARK_ALLOGRAFT_REJECTION	0.851742	0.601114	-1.43073	1.76639	3.29637	-0.957264	1.42074	1.39916
HALLMARK_PEROXISOME	-3.40078	-4.49787	-0.95409	-4.08794	-3.86432	3.77803	-4.99656	2.15921
HALLMARK_MTORC1_SIGNALING	-2.74906	-2.29419	-3.55579	4.21467	-2.81136	-5.81196	4.94733	-2.73904
HALLMARK_P53_PATHWAY	1.77942	-3.40184	-2.80948	3.91428	1.92559	-4.13598	5.18236	2.9498

## Sheet: Figure 2b
	WT 3dpi vs. naive	WT 9dpi vs. naive	WT 9dpi vs. WT 3dpi	ΔNS1 3dpi vs. naive	ΔNS1 9dpi vs. naive	ΔNS1 9dpi vs. ΔNS1 3dpi	ΔNS1 3dpi vs. WT 3dpi	ΔNS1 9dpi vs. WT 9dpi
HALLMARK_INTERFERON_ALPHA_RESPONSE	10	-4.83286	-10	5.34474	-1.67273	-5.43596	-3.9833	3.88639
HALLMARK_INTERFERON_GAMMA_RESPONSE	8.56112	-4.00673	-9.63267	5.4053	-1.66512	-4.7039	-3.39398	3.96425
HALLMARK_ALLOGRAFT_REJECTION	6.64015	-7.43818	-6.77771	-6.77807	-8.67741	-2.64649	-5.02804	-4.08638
HALLMARK_COMPLEMENT	3.70603	-4.05356	-3.17319	2.49747	-0.778494	-2.56581	-2.17575	2.6811
HALLMARK_PI3K_AKT_MTOR_SIGNALING	3.32964	2.72802	-1.34747	3.22985	-0.964276	-1.73655	2.94854	-2.95132
HALLMARK_OXIDATIVE_PHOSPHORYLATION	-9.22361	7.86451	10	4.85697	10	10	10	10
HALLMARK_MTORC1_SIGNALING	-2.7287	3.84388	2.42085	4.04915	-2.42659	-2.78702	3.60572	-5.09895
HALLMARK_MYC_TARGETS_V1	2.73947	3.21605	4.19937	9.66998	-6.32526	-10	10	-10
HALLMARK_ADIPOGENESIS	-2.22469	1.008	2.50518	1.65802	10	10	1.92688	10
HALLMARK_UNFOLDED_PROTEIN_RESPONSE	-1.53123	4.55945	4.92614	2.94465	-2.00459	-3.84436	5.15844	-5.55037
HALLMARK_KRAS_SIGNALING_UP	0.904802	-2.07661	-2.40936	0.873569	-0.757807	-1.37112	-1.59533	1.07299
HALLMARK_INFLAMMATORY_RESPONSE	2.87804	-1.10812	-2.43668	0.236337	-0.195301	-0.53532	-1.14276	0.392131
HALLMARK_APICAL_JUNCTION	1.6726	-1.31359	-1.39533	-2.53134	0	1.60143	-1.35049	0.222747
HALLMARK_GLYCOLYSIS	0	1.73934	0.842448	1.30805	4.5787	4.6053	1.59446	2.02131
HALLMARK_FATTY_ACID_METABOLISM	0.612633	2.1413	1.10684	1.18666	3.91341	4.77203	1.03329	4.11208
HALLMARK_PANCREAS_BETA_CELLS	0	0	0	0	-2.6646	0	0	0
HALLMARK_PEROXISOME	-0.552612	1.79225	1.49412	0	2.42525	2.43837	0.47623	2.08745

## Sheet: Figure 2c
	B cells				Cd14+ MΦ				cDC1s				IELs				ILC3s				MΦ				Mast cells				Neutrophiles				Plasma cells
	WT 3dpi vs. naive	ΔNS1 3dpi vs. naive	WT 9dpi vs. naive	ΔNS1 9dpi vs. naive	WT 3dpi vs. naive	ΔNS1 3dpi vs. naive	WT 9dpi vs. naive	ΔNS1 9dpi vs. naive	WT 3dpi vs. naive	ΔNS1 3dpi vs. naive	WT 9dpi vs. naive	ΔNS1 9dpi vs. naive	WT 3dpi vs. naive	ΔNS1 3dpi vs. naive	WT 9dpi vs. naive	ΔNS1 9dpi vs. naive	WT 3dpi vs. naive	ΔNS1 3dpi vs. naive	WT 9dpi vs. naive	ΔNS1 9dpi vs. naive	WT 3dpi vs. naive	ΔNS1 3dpi vs. naive	WT 9dpi vs. naive	ΔNS1 9dpi vs. naive	WT 3dpi vs. naive	ΔNS1 3dpi vs. naive	WT 9dpi vs. naive	ΔNS1 9dpi vs. naive	WT 3dpi vs. naive	ΔNS1 3dpi vs. naive	WT 9dpi vs. naive	ΔNS1 9dpi vs. naive	WT 3dpi vs. naive	ΔNS1 3dpi vs. naive	WT 9dpi vs. naive	ΔNS1 9dpi vs. naive
MX1	0.918442	0.828909	-0.154174	-0.0949342	0.692913	0.0338615	-0.203399	-0.175804	0.275056	0.00403855	-0.0787031	-0.0163775	0.194259	0.235501	-0.0348216	-0.0381412	0.343775	0.153602	-0.0552657	-0.0552657	0.328958	0.0868038	-0.0379617	-0.0873386	0.139408	0.186666	0.102817	0	0.0370765	0.0111015	0	0.00208407	0.383571	0.182863	0	0
ISG15	0.748386	0.721451	-0.370258	-0.116946	0.815588	0.744998	0.076555	0.309709	0.139275	0.615737	0.00402193	0.12183	0.30928	0.841822	-0.0519473	0.0955038	-0.0798004	0.329204	-0.287458	0.732733	0.39227	0.216297	-0.224336	0.25066	0.117731	0.102958	-0.0198805	0.188402	-0.324311	0.0532419	-0.472976	0.101574	0.150864	-0.0861908	0.0612005	-0.0029388
ISG20	0.171477	0.15327	-0.0136646	0.0432584	0.517414	0.193809	-0.197218	-0.258394	0.0477807	0.194491	0.0354396	-0.00240571	0.28924	0.275458	-0.084884	-0.0264084	-0.123557	-0.246901	-0.140785	-0.277503	0.262456	0.0125487	0.0437389	0.144204	0	0	0.092557	0	-0.0186523	-0.0997682	-0.434481	-0.0636639	0.512759	0.239348	0.444365	0.324385
STAT1	0.381628	0.346129	-0.0462751	-0.116727	0.248965	0.0405237	-0.0802492	-0.0209406	0.170363	0.0233563	0.132875	-0.0545464	0.144557	0.140474	-0.0387376	0.00805536	0.439419	-0.00542178	0.138442	-0.110222	0.26894	0.248043	0.189717	-0.0932093	0.0581445	-0.230173	0.0352162	-0.129646	0.175771	0.184753	0.240442	0.0247184	0.0478781	-0.185675	-0.207088	-0.230105
IFITM1	0.478625	0.52434	-0.462156	0.158851	0.935253	0.454565	0.266663	0.357985	0.882138	0.124565	0.203439	0.334824	0.465309	0.345161	-0.156582	0.112084	0.603078	0.44662	0.455808	0.419486	0.606934	0.00777234	0.111817	-0.0811884	0.012384	-0.673232	-0.750997	-0.700226	0.275179	0.301211	0.117774	0.0955442	1.13277	0.404918	0.486788	0.484548
IRF3	0.226054	0.0397297	0.0142533	-0.054974	0.221013	0.100425	0.099035	0.0231349	0.151581	0.108253	0.0422623	0.18831	0.124208	0.0654359	0.0555064	0.140595	0.0591795	0.118879	0.212152	-0.0778252	0.0460139	0.0027581	0.0878446	-0.0236499	-0.273545	0.0074305	0.0534018	-0.336883	0.00401266	-0.0515764	0.0184943	-0.0641116	0.29222	0.19448	-0.10555	0.034257
STING1	0.00635815	0.00777039	-0.0066591	-0.00200721	0.319476	0.178532	0.0168838	0.149054	0.198106	0.0650391	-0.0013432	-0.0141327	0.152006	0.146215	-0.125678	-0.0311171	0.254258	0.331068	0.115541	-0.0482198	0.153089	0.121238	0.153324	-0.0834797	0.295412	0.216741	0	0.13168	-0.00117471	0.0298308	0.0649845	-0.0776112	-0.0196695	-0.0196695	-0.0196695	-0.0196695
IFIH1	0.276962	0.347514	-0.0372427	0.0119315	0.039549	0.0570962	0.0686984	0.0410257	0.0418191	0.112371	0.0957934	0.0969019	0.0160887	0.0866919	0.027254	-0.0442597	-0.0751714	-0.0716357	0.060864	0.112869	0.0586177	-0.0259433	0.0935226	0.0135646	0.120745	0.100953	0.175028	0.302084	0.000350742	-0.0454512	0.0569851	-0.02681	0.0689963	-0.0994948	-0.172137	-0.0669442
OASL	0.286947	0.340084	-0.053198	0.00484842	0.432502	0.159728	0.0947728	-0.104967	0.0743864	0.0994795	0.1666	0.00793697	0.0920942	0.296624	-0.0242674	0.0310644	0.058299	0.0267081	0	0	0.105202	0.104576	-0.0359114	-0.014576	0	0	0	0.167372	0.019827	-0.00276704	-0.0257882	-0.00545704	0.016264	0.0927486	0.212409	-0.0727471
IRF7	0.281442	0.310707	0.00469302	0.00982169	0.526091	0.25446	0.0137333	0.250661	0.087017	0.152942	0.156738	0.0324579	0.0250334	0.156519	-0.00387676	0.00626465	0.14949	0.0229195	0	0	0.181893	0.133706	0.0633714	0	0.0376653	0	0	0	0.00618982	0.00208862	0.0779154	-5.80538e-05	0.122622	0.0455271	0	0
NFKB1	-0.0587868	-0.100344	0.1341	-0.0497176	-1.05121	-0.569209	-0.222018	-0.805135	0.0210331	0.165217	0.343202	0.0672055	0.00622386	0.0249855	0.0892797	0.00182173	-0.0580114	-0.203547	-0.413229	-0.645002	0.0140365	0.0608986	0.0446224	-0.0470652	-0.432594	-0.0459565	-0.177005	0.0501679	0.0499611	0.0302531	0.00235775	0.0268546	-0.25181	-0.180979	-0.0351005	-0.245078
OAS1	0.52078	0.51124	0.00680521	0.0401948	0.501975	0.00800477	-0.0881433	0.00602483	0.0202235	0.0141473	-0.0227372	0.0584812	0.0960738	0.0280039	0.030529	0.0165103	-0.0129152	-0.0458664	-0.0715593	0.0311901	0.0414083	-0.0506931	0.00610636	-0.057171	0.169045	0.126182	0	0	0.179031	0.221871	-0.0413535	-0.0539932	0	0.0120229	0	0
OAS3	0.0392564	0.0267963	-0.0005809	0.0100695	0.0806318	-0.0118497	0.0925679	-0.0532792	-0.0331089	-0.020134	-0.0131249	-0.0331089	0.0118246	0.00694053	0.0128013	0.0692194	-0.0144446	0.00597471	0.0531653	0.0295369	0	0	0	0	0	0.0917139	0	0	0.0372473	0.00725787	0.018839	0.000288361	0	0	0	0
MX2	0.175439	0.061787	-0.0415902	-0.10618	-0.201666	-0.264208	-0.054364	-0.332171	0.0644672	0.115086	0.402331	0.143019	0.112818	0.0950321	0.133562	0.00439336	-0.17446	0.00383602	-0.0240918	-0.319281	0.0317992	0.0166066	0.0120932	-0.0510946	0	0	0	0	0.00413578	-0.000487479	-0.00549722	-0.00255486	-0.101648	-0.0464532	0.159551	-0.0763192
TNF	-0.0171666	-0.00968912	0.0229893	-0.0580962	0.127861	0.0245501	-0.0722401	-0.0848259	0.0788976	0.0393038	0.0647606	0.0558086	-0.00518053	0.136339	0.00908136	0.0541698	0.500325	0.0336291	-0.037293	-0.152046	-0.0633136	-0.100474	-0.0983313	-0.0884736	-0.175058	-0.390471	-0.480033	-0.480033	-0.142436	-0.128874	-0.230489	-0.112449	-0.0196695	-0.0196695	-0.0196695	-0.0196695
IL6	-0.0366068	-0.0436422	-0.0698008	0.0403367	0.00526083	0.12146	-0.129437	-0.055355	0.0252901	0.0069392	0	0	0	0	0	0	0	0	0	0	-0.0287259	-0.0287259	0.00870525	0.0582931	0	0	0	0	0.0241937	0.0136314	0.031577	0.00601241	0	0	0	0.0299466
IFNG	0	0	0	0	0	0	0	0	0	0	0	0	0.0218574	0.0344075	0.110071	0	0	0	0	0	0	0.0812127	0	0	0	0	0	0	0	0	0	0	0	0	0	0
OAS2	0	0.0105502	0	0	-0.396505	-0.45392	-0.263966	-0.298558	-0.000410245	-0.0268283	0.0349883	-0.0268283	0	0	0	0	-0.088665	-0.088665	-0.088665	-0.088665	0	0	0	0	0	0	0	0	-0.00534329	-0.00534329	0.00294108	0.0119118	0	0	0	0
NLRP3	0	0	0	0	-0.227799	0.0134412	0.0264788	-0.0359739	0.022831	0.0125116	-0.00902452	-0.00902452	0.015974	0.0257462	0.0132945	-0.00692585	0.0432421	0	0.0493318	0.306558	-0.0292456	0.0304633	0.0131386	0.0216879	0.04354	0	0	0	-0.0180974	-0.0162778	-0.0225882	-0.00842081	0	0	0	0
IRF1	-0.0931434	-0.0243609	-0.190437	0.00391627	-0.289686	-0.0561003	-0.0349926	-0.2473	-0.0358942	0.0531794	0.0740629	-0.011805	0.117899	0.0348406	-0.158957	-0.00923742	-0.280417	-0.350619	-0.281373	-0.0111948	-0.0187387	-0.0492237	-0.0501523	0.0389831	-0.219231	-0.3658	-0.0751747	-0.0462332	0.00431638	-0.0183175	-0.0314153	0.133823	-0.651246	-0.318942	-0.109782	0.00110915
IL18	0.0239516	-0.0491353	0.0854057	-0.0636338	-0.0130143	0.0407417	-0.136457	0.0330885	0.137599	0.0580952	0.0720963	0.146605	-0.0599718	-0.0454206	0.00815172	-0.0312627	0.137905	-0.00408663	-0.0406094	0.33157	-0.0631269	0.0549517	-0.0234131	0.173381	-0.414833	-0.343455	-0.369591	-0.363774	-0.0438565	-0.0712885	-0.0712885	-0.0125624	0	0	0.225535	0.015043
IFI6	0.903927	0.779762	-0.0521362	0.0148486	1.44268	0.895161	0.0146604	-0.014561	0.395256	0.146935	0.0270203	0.0564876	0.312469	0.237342	-0.019808	0.0367681	0.718021	0.0813621	0.0241362	-0.133752	1.37693	0.559251	-0.0025261	-0.0438826	0.442812	0.154028	0.0877728	0	0.10163	0.0749175	0.0114448	-0.00212114	1.59481	0.620669	0	0.0810141
LY6E	1.47215	1.19636	-0.0362282	0.137693	1.81699	1.3914	0.0717665	0.00207134	1.15662	0.539305	0.117492	0.0241028	0.805314	0.758368	-0.188505	0.0653424	0.174379	0.139543	0.0155138	-0.0618522	1.49324	0.96988	0.0586911	-0.0679064	0.340565	0.0917139	0	0	0.344231	0.224645	0.0371942	0.0302133	1.44126	0.651239	0.145027	0.306268
IFI27L1	0.246087	0.0768351	-0.0368512	0.0285757	0.757455	0.669832	-0.0488093	0.200418	0.222174	0.061773	-0.0749171	0.0217455	0.126499	0.1127	-0.242751	-0.045847	0.169056	0.0227267	0.0856888	-0.174201	0.564843	0.195679	-0.225613	-0.015121	0.662399	0.600834	0.754495	0.78998	0.0611567	-0.0164464	-0.0335165	0.00643629	-0.156401	-0.342849	-0.23304	-0.215247
IL1B	-0.0606147	-0.0195967	0.0117571	0.0374734	-0.225015	-0.00522052	-0.160295	-0.353604	0.218201	0.546103	0.106307	-0.0936045	-0.0337342	-0.0182754	0.0303079	-0.0268842	-0.148527	-0.148527	-0.070729	-0.148527	-0.09878	-0.331807	-0.607018	0.276834	-0.437791	-0.437791	-0.437791	-0.120159	-0.217209	-0.366294	-0.547202	0.152574	-0.18433	-0.18433	-0.18433	-0.18433

## Sheet: Figure 2d
	B cells				Cd14+ MΦ				cDC1s				IDCs				MΦ				Monocytes				NK/T cells				Naive T cells				Neutrophiles
	WT 3dpi vs. naive	ΔNS1 3dpi vs. naive	WT 9dpi vs. naive	ΔNS1 9dpi vs. naive	WT 3dpi vs. naive	ΔNS1 3dpi vs. naive	WT 9dpi vs. naive	ΔNS1 9dpi vs. naive	WT 3dpi vs. naive	ΔNS1 3dpi vs. naive	WT 9dpi vs. naive	ΔNS1 9dpi vs. naive	WT 3dpi vs. naive	ΔNS1 3dpi vs. naive	WT 9dpi vs. naive	ΔNS1 9dpi vs. naive	WT 3dpi vs. naive	ΔNS1 3dpi vs. naive	WT 9dpi vs. naive	ΔNS1 9dpi vs. naive	WT 3dpi vs. naive	ΔNS1 3dpi vs. naive	WT 9dpi vs. naive	ΔNS1 9dpi vs. naive	WT 3dpi vs. naive	ΔNS1 3dpi vs. naive	WT 9dpi vs. naive	ΔNS1 9dpi vs. naive	WT 3dpi vs. naive	ΔNS1 3dpi vs. naive	WT 9dpi vs. naive	ΔNS1 9dpi vs. naive	WT 3dpi vs. naive	ΔNS1 3dpi vs. naive	WT 9dpi vs. naive	ΔNS1 9dpi vs. naive
MX1	0.813289	0.136962	0.0157541	-0.146712	0.562264	0.748351	-0.161942	-0.494528	0.840206	0.295455	0.0129607	0.159302	0.816475	0.282467	-0.041372	0.0672139	0.742067	0.422671	0.0432188	-0.0648517	0.661282	0.32754	0.0266334	0.0956134	0.478443	0.20901	-0.0589147	-0.0274753	0.317057	0.342876	-0.0485686	-0.127516	0	0.0373489	0.0945465	0
ISG15	0.529254	0.135878	0.0312495	-0.0322669	0.157226	0.708451	0.0654292	-0.0279266	0.647968	0.21631	-0.083218	0.0152453	0.625936	0.362252	0.183787	-0.0550369	0.420087	0.237303	0.042768	-0.107862	0.334909	0.103828	0.00142815	0.00649436	0.47409	0.256107	-0.0405693	-0.0690135	0.50821	0.411968	-0.19163	-0.100113	-0.245613	0.477182	-0.160778	0.612167
ISG20	0.0185236	0.050618	0.0235665	-0.0130929	0.55224	0.737793	-0.141431	0.237024	0.477692	0.231995	-0.0391887	-0.088304	0.637772	0.718893	0.0493893	0.513484	0.351549	0.267829	-0.0200819	0.0693545	0.0867294	0.00840178	-0.00139725	-0.0136385	0.425708	0.298917	-0.063839	-0.0313958	0.0698164	0.300372	-0.256637	0.0696117	-0.0358441	0.911296	-0.421493	-0.606563
STAT1	0.308388	-0.0750961	-0.1779	-0.132414	0.46906	0.835006	0.102391	0.330763	0.218802	0.0358391	-0.00549454	-0.0430702	0.00281972	0.368287	-0.190159	-0.232249	0.417011	0.412002	-0.160738	0.0940495	0.347608	0.386505	-0.199597	0.0860107	0.401673	0.373083	-0.0463695	0.0354362	0.408552	0.461645	-0.0679444	0.124035	0.565541	0.606051	0.234139	0.977735
IFITM1	0.276131	0.293067	0.177885	0.236895	0.115528	0.0280209	-0.550798	-0.0396348	0.679498	0.300979	-0.0245166	0.110109	0.0562239	-0.232697	0.017511	-0.435506	0.524243	0.339451	0.00731547	-0.0861636	0.521665	0.275031	0.234911	0.251403	0.289917	0.260883	0.207726	-0.0151946	-0.00777748	-0.102041	-0.214582	-0.121932	-0.0604932	0.690913	-0.374842	-1.56005
IRF3	0.452976	0.173337	0.137332	0.031941	0.526038	0.131286	0.191132	0.0691577	0.0473693	0.0131748	0.0213743	0.0155012	0.0483516	0.0745387	0.0523013	-0.0707674	-0.0336122	0.0207845	0.0272273	-0.0336122	0.0244638	0.0753618	0.156061	0.0291543	0.199984	-0.0304582	0.127587	-0.102649	0.459665	0.0987357	0.271496	0.0220253	0.0149408	-0.332652	-0.153204	-0.381335
STING1	-0.0019786	-0.0107088	-0.0203964	-0.0488996	0.663959	0.0965242	0.464102	0.31843	-0.0510674	-0.0153928	-0.00993219	-0.097641	-0.0321235	0.113183	0.00547826	0.0787265	-0.227751	0.0359375	0.0940346	-0.11094	0.00120095	-0.00644686	0.00605263	-0.00644686	0.0826222	0.148094	0.237496	-0.0701646	0.192508	0.08178	0.130888	-0.0685292	0.338597	0.527975	0.731104	0
IFIH1	0.162716	0.0480616	-0.0177337	0.0668259	0.176997	0.619646	0.0398536	0.055656	0.0155485	0.0093417	-0.0383798	-0.068245	0.449	0.399316	0.105493	-0.191168	0.103006	0.305576	0.103407	-0.0182402	0.109715	0.0967242	-0.0171545	0.10123	0.112621	0.0351141	-0.0474772	-0.0621425	0.322918	0.120495	0.147036	0.0514229	0.400311	0.545227	0	0
OASL	0.199505	-0.0057493	-0.0399942	-0.0620054	0.0438622	0.415498	0.032305	-0.146495	0.226665	0.0618381	-0.0639449	0.0143862	0.264579	0.273874	-0.00810121	0.282179	0.0583216	0.156318	-0.0700631	-0.0797384	0.0223917	0.00156451	-0.0185023	0.015932	0.216713	0.140911	-0.00196936	0.0403382	0.0387325	0.0301955	-0.0203723	-0.0203723	0	0.0431139	0	0
IRF7	0.261697	0.0458869	-0.0128445	-0.0237828	0.111708	0.547571	-0.0950118	-0.145478	0.119506	0.0349505	0.00242957	0.0461204	0	0	0	0	0.482112	0.311795	-0.0111586	0.00960076	0.029864	0.0264718	-0.00951231	-0.00951231	0.0407922	0.0668208	-0.00322884	-0.00322884	0.407812	0.0474322	-0.0123026	-0.0123026	0	0.180105	0	0
NFKB1	0.127598	0.052447	-0.0200544	-0.000457971	0.360259	-0.171664	0.0283573	-0.063125	0.0814552	0.0771855	0.0438798	0.0455491	0.21098	0.019752	0.064979	-0.0430058	-0.0475932	-0.00317545	0.00634207	0.00991374	0.0179162	0.0177168	-0.0330225	-0.0529937	0.0599257	0.210124	-0.139028	0.0189611	0.0182912	-0.165204	-0.251881	-0.0707353	0.835425	0.239725	0.312196	0.789765
OAS1	0.0598666	0.0552062	-0.00495153	0.0950846	0.248319	0.268691	-0.162273	-0.162273	0.0231833	-0.0117199	-0.0117199	-0.0117199	0.10924	-0.00964677	0.0671352	0.135719	0.024081	0.0370915	-0.0303751	0.0746878	0.0446129	-0.00283715	-0.00461696	-0.0103122	0.170239	0.067783	-0.0596571	-0.0734301	-0.0905485	0.0751369	-0.0193031	-0.0644093	0.190402	1.3434	0	0
OAS3	0.123916	0.0067347	0.00740663	0.0737897	0.50024	0.200602	-0.0292858	-0.0734966	-0.0106502	-0.0106502	-0.00215005	0.0339823	0	0	0	0	-0.0208303	0.0268702	-0.00139992	-0.00443851	-0.00093622	-0.00800257	-0.00800257	-0.00800257	0.0586716	0.0560485	-0.00634586	-0.0154747	0.127547	0.0715548	0.00422018	0.0657864	0.167019	0.130149	0	0.851621
MX2	0.202957	-0.10368	-0.177927	-0.281029	0.324209	0.103236	-0.0421335	-0.379928	0.0477907	0.061698	-0.0253101	-0.00445005	0.0983726	-0.0322553	0.0610318	0.0583123	0.0219029	0.0659784	0.0214302	-0.0122336	0.023568	0.0211355	-0.000326085	-0.00346845	0.14081	0.210127	-0.00838526	-0.0187159	-0.0308034	0.108032	0.0068582	-0.0856838	0	0	0	0
TNF	0.208802	-0.123469	0.026112	0.187535	-0.0271562	0.148259	0.132296	-0.0271562	0	0	0	0.0428322	0	0	0	0	-0.00335881	0.00179122	0.00428407	0.0198359	0.00342399	0	0.00445261	0	0.0148203	0.0341512	0.0518735	0.030854	-0.0366185	-0.0127398	0.0164264	0.102889	0	0.594451	0	0
IL6	0	0.0291596	0.036089	0	0	0	0	0	0	0	0	0	0	0	0.0556364	0	0	0	0	0	0	0	0	0	0	0	0	0	0	0	0	0	0	0	0	0
IFNG	0	0	0	0	0	0	0	0	0	0	0	0	0	0	0	0	0	0	0	0	0	0	0	0	0	0.0478763	0	0	0	0	0	0	0	0	0	0
IFNK	0	0	0	0	0	0.0227581	0	0	0	0	0	0	0	0	0	0	0	0	0	0	0	0	0	0	0	0.0194237	0	0	0	0.0237302	0	0	0	0	0	0
OAS2	0	0	0	0	-0.0704738	-0.0485987	0.0510103	-0.0704738	0	0	0	0	0	0	0	0	-0.00680032	0.0119131	-0.000791467	-0.00680032	0	0	0	0	0	0	0.00982403	0	0	0	0	0	0	0	0	0
NLRP3	0	0	0.00290704	0	-0.00151388	-0.0259804	-0.100068	-0.178141	0	0	0	0	0	0	0	0	-0.011987	-0.0206565	-0.0203241	-0.0420428	-0.00131456	-0.00131456	-0.00131456	-0.00131456	0.0116421	-0.0232345	-0.0287358	-0.0368297	-0.0102777	-0.0102777	-0.0102777	-0.0102777	0.0678183	0.158911	0	0
IRF1	-0.0800308	-0.146274	-0.18189	0.220217	-0.232042	0.0333022	0.0123498	0.306331	-0.196621	-0.15229	-0.191949	-0.270352	-0.162058	0.0254067	-0.0979906	0.256206	-0.126304	-0.026216	-0.241046	-0.155873	-0.0298534	0.209231	-0.105675	0.161019	-0.0147299	0.0739688	-0.2007	0.0502892	-0.189685	0.0714392	-0.113013	0.283371	0.766173	0.818517	0.438565	0.0638693
IL18	-0.0416373	0.0575827	-0.0310723	-0.0666284	-0.808202	-0.254071	0.0300212	-0.860558	-0.108509	-0.0636461	-0.0167928	0.0276395	-0.0432391	0.0703841	-0.0432391	-0.0432391	-0.358632	-0.190175	-0.270082	0.0681702	-0.0207617	-0.00462655	-0.00528142	0.0133609	-0.0370942	0.0150069	-0.00315006	-0.0204853	-0.0507262	-0.0149712	-0.0507262	-0.0507262	0	0.132491	0.121863	0
IFI6	0.804783	0.269655	0.060497	0.122775	0.868534	0.993697	0.106487	-0.138819	0.236126	0.184642	0.0449265	0.0160924	0.138307	0.362455	0	0	0.743488	0.898231	0.0846596	0.260033	0.763772	0.471842	0.0233844	-0.00308228	0.645277	0.394224	0.0375118	-0.056775	0.23972	0.47688	0.00755919	-0.0488893	0.0703149	0.542103	0	0
LY6E	0.840228	0.31932	0.113186	0.346524	0.888916	0.953105	-0.450393	0.0353618	1.15238	0.426519	0.0128798	-0.0449748	1.02963	0.635764	0.189505	-0.0031523	1.42181	1.20057	0.208789	0.257025	1.18907	0.732792	0.0379771	0.0641625	0.583195	0.16906	0.0800993	-0.2134	0.484716	0.446796	-0.298885	-0.250125	0.307068	0.614197	0.227309	0
IFI27L1	0.100531	0.108801	0.0546782	0.157784	0.114614	0.741636	-0.228417	-0.239742	-0.113072	-0.0557619	-0.0649496	-0.0224848	0.399258	0.656226	-0.0525009	0.318178	0.204092	0.664578	-0.0714489	-0.00451244	0.260365	0.0221948	-0.0274533	0.177247	0.0784269	0.112446	0.0269231	-0.031746	-0.0962834	0.0695151	0.0530316	0.130892	0	0.254999	0	0
IL1B	-0.0163535	-0.0120556	0.0034166	-0.0163535	-0.13577	-0.0981919	0.0132987	-0.13577	-0.00870935	-0.00870935	0.00048511	-0.00870935	-0.0192365	-0.0192365	-0.0192365	-0.0192365	-0.0285327	-0.018453	0.0111404	0.0338586	-0.00893956	-0.00893956	0.00677239	-0.00893956	0	0.0202665	0	0	0	0	0	0	0.118655	-0.107943	-0.284341	0.311372

## Sheet: Figure 3a
	B cells				Cd14+ MΦ				cDC1s				IELs				ILC3s				MΦ				Mast cells				Neutrophiles				Plasma cells
	WT 3dpi vs. naive	ΔNS1 3dpi vs. naive	WT 9dpi vs. naive	ΔNS1 9dpi vs. naive	WT 3dpi vs. naive	ΔNS1 3dpi vs. naive	WT 9dpi vs. naive	ΔNS1 9dpi vs. naive	WT 3dpi vs. naive	ΔNS1 3dpi vs. naive	WT 9dpi vs. naive	ΔNS1 9dpi vs. naive	WT 3dpi vs. naive	ΔNS1 3dpi vs. naive	WT 9dpi vs. naive	ΔNS1 9dpi vs. naive	WT 3dpi vs. naive	ΔNS1 3dpi vs. naive	WT 9dpi vs. naive	ΔNS1 9dpi vs. naive	WT 3dpi vs. naive	ΔNS1 3dpi vs. naive	WT 9dpi vs. naive	ΔNS1 9dpi vs. naive	WT 3dpi vs. naive	ΔNS1 3dpi vs. naive	WT 9dpi vs. naive	ΔNS1 9dpi vs. naive	WT 3dpi vs. naive	ΔNS1 3dpi vs. naive	WT 9dpi vs. naive	ΔNS1 9dpi vs. naive	WT 3dpi vs. naive	ΔNS1 3dpi vs. naive	WT 9dpi vs. naive	ΔNS1 9dpi vs. naive
CXCR4	-0.0246662	0.00171493	-0.310964	0.0473455	0.07185	-0.0984505	-0.0778711	-0.350758	0.351884	0.342391	0.24251	0.246537	0.0200347	0.383025	-0.23193	0.238997	-0.565408	-0.326528	-0.927215	-0.0424787	-0.104949	-0.273753	-0.178535	0.143624	0.158845	0.573167	0.462048	0.341833	-0.184396	0.0966233	-0.0500626	0.136255	-0.409234	-0.187362	-0.319096	0.030761
CXCR2	0.0130066	0.0145093	0	0	0.146949	0	0	0	-0.010157	0.00559886	0.00456221	0.0386192	-0.00783042	-0.00783042	-0.00783042	-0.00783042	0	0	0	0	0	0.00937851	0	0	0	0.0917139	0	0	0.062083	-0.11546	0.0992402	0.101929	0	0	0	0.179342
ITGB2	-0.105502	-0.105499	0.192983	-0.0432908	0.151763	0.258787	0.0282532	0.229044	0.204961	0.00289616	-0.0409975	0.276746	-0.0422077	0.345545	-0.00846969	0.152102	-0.22822	-0.197386	-0.150018	-0.22822	-0.0412699	0.0854032	0.324913	0.0139497	-0.12354	-0.187852	-0.193422	-0.118916	0.120383	0.139997	-0.000496871	0.116175	-0.0196695	-0.0196695	-0.0196695	0.0861343
IER2	0.125945	-0.00826358	-0.073519	-0.10123	0.349455	0.115387	0.0729832	-0.124904	0.246415	-0.00386261	0.00285689	0.101148	0.224371	0.312793	-0.0391261	0.0118584	0.399445	0.0487119	0.148687	-0.11979	-0.0963991	-0.118465	-0.0559467	-0.0941409	0.130727	-0.207081	0.206424	-0.150678	0.206826	0.114788	0.188497	-0.026096	0.212397	-0.293194	0.0228699	0.0675273
CD40	-0.109491	-0.191363	-0.282751	0.0595119	-0.179314	0.105905	-0.332155	-0.110202	0.0882928	0.116148	0.0462246	0.0666803	0.00333531	0.000587338	0.0532024	0.00236882	0.0465428	0	0	0	0.0536068	0.0533387	-0.104396	0.000373315	-0.121463	-0.302476	-0.209523	-0.232696	0.00148134	0.00436686	0.0230298	0.00205172	0	0	0.392221	0
LAMP1	0.047039	-0.0502841	-0.0594682	0.00580855	-0.000414699	0.16435	-0.108113	0.157587	0.246762	0.113123	0.152411	-0.0525523	-0.146904	0.0667259	-0.103816	-0.111347	-0.104844	-0.126442	-0.316104	-0.41785	0.0134948	0.0343463	0.124347	-0.0247317	0.472214	0.614866	0.0911514	0.324948	-0.029798	-0.0834123	-0.038988	-0.0963184	0.300657	0.160819	0.118503	-0.106917
ICAM2	0.000905665	0.0613711	-0.0438143	-0.0516137	0.125062	0.161368	-0.07041	0.182334	0.175511	0.150017	0.183063	0.135663	-0.00679632	0.0283436	-0.0232259	0.0310115	-0.00982944	-0.123212	-0.136787	0.0976176	0.0320255	0.00189031	-0.00071695	0.00790889	0.00968542	0.0842527	0.288701	0.300457	-0.0278961	-0.0926725	0.0801088	-0.0976197	0.0975375	0.0213878	-0.159995	0.0944012
NCR1	-0.0217993	-0.0217993	-0.0149709	-0.0217993	0.0902431	-0.095555	-0.057897	-0.123766	0.278247	0.0376658	-0.0963867	0.193208	0.16187	0.253661	0.0184018	0.213859	0.33055	0.210594	0.182699	-0.46809	-0.0214001	-0.0214001	-0.0214001	0.00954027	0	0	0	0.226973	0.0128625	-0.0512515	-0.078974	-0.0313663	0	0	0	0.015043
CD69	-0.121063	0.118701	-0.413644	0.138219	-0.0104175	-0.0104175	-0.0104175	0.040532	-0.171431	-0.130093	-0.0692272	-0.0858385	0.0551312	0.326619	-0.0837493	0.0536367	-0.300497	-0.160111	-0.539473	-0.364276	0	0.0513575	0.0918687	0	0	0	0	0	-0.00519536	0.00497657	0.00726783	0.00133354	0.296687	0.0343644	0.1175	0.267095
GZMA	0.233432	0.274958	0	0.0372594	0.215327	0.0522029	0	0	0.0181061	0	0	0	0.253401	0.369905	0.0601585	0.0104547	0	0.242787	0.5801	0	0.293188	0.760664	0	0	0	0	0	0	0.00397672	0.00596304	0	0	0.3565	0.391126	0.486147	0.0795234
CD63	0.0459138	-0.068436	-0.142437	0.142952	0.343488	0.416626	0.105753	0.532208	0.29349	0.315417	-0.0131825	0.256253	0.138233	-0.0144806	-0.0695717	0.0690406	-0.0703482	0.00368604	-0.0587265	-0.0796861	0.0676892	0.14874	-0.0655119	0.23916	-0.058624	-0.0023852	-0.127142	-0.0238418	0.00849014	-0.101305	0.0452909	0.162043	0.402037	0.292982	0.146871	0.467755
CD68	0.0967969	0.0918514	0.00939502	-0.0303485	0.22297	0.367944	0.0377235	0.415443	0.221951	0.319856	0.229843	0.231393	0.0141593	0.0240268	-0.00226775	0.0246397	-0.0538993	-0.0223267	-0.0193984	-0.0538993	0.149959	0.307026	0.107555	0.110879	-0.132529	-0.248113	0.0836193	-0.107036	-0.00524374	-0.0297347	-0.0498808	-0.035833	-0.0422338	-0.0422338	-0.0422338	-0.0422338
CD44	-0.219354	-0.356374	-0.111911	-0.127689	0.147368	0.0860178	-0.0641238	0.025614	0.48758	0.365821	0.313627	0.270743	0.0739315	-0.118093	-0.105948	-0.0934153	-0.0697517	-0.320652	-0.325402	-0.142813	0.0877598	0.00860243	0.053883	0.0307246	-0.104412	-0.516591	-0.314177	-0.362252	0.0885176	0.137552	-0.166235	0.036194	0.270266	0.240403	0.432959	0.200888
CD86	0.00996124	-0.00167033	0.117984	0.00703381	-0.257104	-0.145829	-0.366608	-0.346119	0.173668	0.155049	0.11755	0.0662479	-0.015791	-0.015791	-0.000965263	0.000453221	0	0	0	0	-0.108403	-0.023968	-0.350429	-0.193688	0	0	0.0877728	0	-0.00453447	-0.0159363	-0.0166275	-0.025596	-0.0389599	-0.00867149	-0.0389599	-0.0389599
CD14	-0.0103125	0.014467	0.00160748	-0.0121415	0.0731934	0.210088	-0.0450535	-0.0862197	0	0	0	0	0.00249695	0.00342799	-0.00844152	0.0146064	0.178159	-0.038475	0.30476	0.123812	0.0378945	0.105163	0.0611078	-0.0101592	0	0	0	0	0.0126841	0.0734051	-0.281119	-0.0728502	-0.0299498	-0.0299498	-0.0299498	-0.0299498
GZMK	0.00251406	0.0099777	0	0	-0.0104175	-0.00114304	-0.0104175	-0.0104175	0	0	0	0	0.155355	0.153683	-0.250362	0.119534	-0.0963988	-0.0963988	-0.0963988	-0.0963988	0	0	0	0	0	0	0	0	0.0049905	0.000719885	0.00633259	-0.00585469	0	0	0	0
GZMM	0.00792363	0	0	0	0	0	0.0239065	0	0.0152094	0.0208014	0	0	0.430504	0.174877	-0.232965	0.185139	0	0.0308335	0	0	0	0	0	0	0	0	0	0	0.00622486	0.00458847	0	0	0	0	0	0
SELL	0.295114	0.181108	0.028736	0.0595326	0.15323	0.0147165	0.0719959	0	-0.0900681	-0.00444554	0.0766796	0.00402106	0.00432919	0.0345559	0.284936	0.0658851	0	0.0585659	0.0338518	0	0	0.0173938	0	0	0	0	0	0	0.0184423	0.0242601	-0.00798944	-0.0149804	0	0	0	0
CD58	0.0275082	0.0182626	0.0383961	0.0538625	0.0548534	-0.0309272	0.0489615	0.0992322	-0.0704837	-0.0528301	-0.0022282	0.0567964	0.0731266	-0.0884775	-0.0300961	0.0681283	0.107921	-0.0391605	-0.198932	-0.0468965	-0.00789844	-0.0369184	0.00928051	0.0414339	-0.437791	-0.236006	-0.155505	-0.437791	0.117175	-0.0676412	0.106197	0.0530236	0.198917	-0.0099765	0.17899	-0.0372878
CD274	-0.0489573	-0.0374053	-0.0708348	-0.021412	-0.594338	-0.203113	-0.0581703	-0.654695	-0.0353196	0.108054	0.012782	-0.0540075	-0.00749909	0.0540417	0.0104201	0.0128699	0	0.0306023	0	0	-0.0176662	-0.0576836	-0.0388522	0.00339308	-0.389696	-0.138144	-0.406999	-0.183261	0.0506274	0.0599567	0.0564364	0.0477433	0.130784	0.0305054	0	0.0279395
CD163	0.00342197	0	0.00396884	0.0126507	0.0898337	0.454927	-0.0995242	0.299395	-0.0449261	-0.0449261	-0.0449261	-0.0449261	-0.0082283	-0.0082283	-0.0082283	0.0250664	0	0	0	0	0.226992	0.190445	-0.120039	0.0584222	0	0	0	0	-0.00655488	-0.00655488	-0.00655488	-0.00655488	-0.0196695	-0.0196695	-0.0196695	-0.0196695
TGM2	0.0525875	0.0419548	0.22694	0.0152834	0.309509	0.393814	0.221857	0.165369	0.242674	0.196518	0.178605	0.00868225	-0.0495124	-0.0325755	0.0277087	-0.0602159	0.0336752	0.0258263	0.1078	0	0.215101	0.288316	0.154667	-0.0946512	-0.0792922	-0.206749	-0.210315	-0.429388	-0.045689	0.167473	0.0282698	-0.555173	0	0.0814282	0	0.0478074
IL22	0.00677409	0.0093408	0.00930532	0	0	0	0.0824853	0	-0.00918436	0.00418254	-0.00918436	-0.00918436	0.0142689	0.0565667	0.0257242	-0.00816823	0.6786	1.04961	0.992817	0.506847	0.0397838	0	0	0	0	0	0.112349	0	0.0032186	0.0200587	0.00783638	0.00237059	0	0.0688281	0	0
IL17A	0	0	0.00374142	0	0	0	0	0	0	0	0	0	-0.00840885	-0.00840885	-0.00840885	-0.00840885	0.0642668	0.525686	0.333093	-0.461558	0	0	0	0	0	0	0	0	0	0.00656745	0	0	0	0	0	0
IL13	0	0	0	0	0	0	0	0	0	0	0	0	0	0	0	0	0	0	0	0	0	0	0	0	0.389227	0.825102	0	0.766583	0	0	0	0	0	0	0	0
POU2AF1	0.0590848	-0.0020554	0.154725	0.0524692	0.0289151	0.00419366	0.074546	0.0641392	0	0.00958763	0.089066	0	-0.00702198	0.0244475	0.0295598	-0.00702198	0	0	0	0	0	0.0495458	0.0462576	0	0	0	0	0	0.000286487	0.0112241	0.00307956	-4.03306e-05	0.227107	0.192055	-0.554536	0.25243
CD79A	0.129955	0.10371	-0.192876	0.0784398	0.0290734	0.0388717	0.131981	-0.0055961	0.286114	0.412016	0.192555	0.117883	0.0614707	0.0424903	0.0294099	-0.00875376	-0.0196303	-0.0782743	0.0737243	-0.0782743	-0.0682309	-0.0514251	0.194234	-0.0191018	0	0	0	0	-0.0776081	-0.0986355	-0.139335	-0.170693	1.10715	0.548297	1.08041	0.398773
PTPRCAP	0.121146	0.11353	-0.230519	0.0408796	0.0816328	-0.0263096	0.190909	-0.000352075	0.322733	0.440929	0.375009	0.230016	0.137078	0.0673746	-0.259659	0.0319745	0.346417	0.277603	0.255644	0.25973	-0.00423926	-0.072129	0.206126	-0.0407965	0.0527492	0.0917321	0.210811	0	-0.00372173	-0.0840359	-0.0767261	0.00200498	0.851804	0.363329	0.669814	0.241362
IGHE	0.140187	0.221608	0.101659	-0.0159955	-0.406411	-0.170823	-0.292478	-0.123259	-0.15874	0.156578	0.229909	-0.181021	-0.212912	0.0101979	-0.0749201	-0.200356	-0.152555	-0.0315632	-0.129997	-0.217332	-0.386255	0.651797	-0.0222887	-0.136417	-0.20335	0.174172	-0.299926	0.0367991	-0.221001	0.187169	-0.121979	-0.0382716	-0.0754726	0.0628829	0.148658	0.0157677
CCL23	0.000696384	-0.00453397	0.0145208	-0.00901868	0.45183	0.311174	0.0917768	0.398696	0	0.149026	0.136952	0.0567807	-0.00983368	0.0325302	-0.00532709	-0.0318921	0.0658458	0	0.0394289	0	-0.136134	0.0373614	-0.125922	0.0951795	0.0738035	-0.0756233	-0.101677	-0.0652824	-0.0406261	-0.215468	0.0266237	0.0280199	-0.0687211	-0.0687211	-0.0687211	-0.0687211
IL17F	0.00271437	0	0.00930671	0	0	0	0	0	0	0	0	0	-0.0104457	0.0245511	0.0335735	-0.0104457	0.4693	0.777553	0.618091	0.571119	0	0	0	0	0	0	0	0	-0.00281815	0.01336	0.0208403	-0.0049839	0	0	0	0
ELMO1	-4.54881e-05	-0.090137	0.316177	-0.0576435	-0.0779339	-0.179541	-0.0394206	0.0765227	0.0275679	-0.0418899	0.152352	0.0197476	0.0666541	-0.0273179	0.108924	-0.0207852	-0.0361669	0.163397	0.314229	-0.0931415	-0.0184042	-0.0699032	0.0255532	-0.134792	0.695701	1.01132	0.576672	0.857029	0.0284009	-0.0321019	0.0261716	-0.0656381	0.218784	0.114403	0.467253	0.0586852
GATA1	0	0	0	0	0	0	0	0	0	0	0	0	0	0	0	0	0	0	0	0	0	0	0	0	0.779345	1.1429	0.520188	0.720618	0	0	0	0	0	0	0	0
ATF4	0.175906	0.0668951	-0.00492904	0.0252569	0.48795	0.489846	0.290475	0.143764	0.302645	0.435625	0.320929	0.152044	0.117959	0.245822	0.0939443	0.158768	0.134086	0.126754	0.214702	0.0848519	0.0584361	0.104827	-0.083522	0.0331825	0.0881047	-0.288055	0.112347	-0.218562	0.12059	0.00913874	0.0574503	-0.152823	0.0186408	0.279433	-0.0667422	0.245388

## Sheet: Figure 3b
	B cells				Cd14+ MΦ				cDC1s				IDCs				MΦ				Monocytes				Naive T cells				Neutrophils				NK/T cells
	WT 3dpi vs. naive	ΔNS1 3dpi vs. naive	WT 9dpi vs. naive	ΔNS1 9dpi vs. naive	WT 3dpi vs. naive	ΔNS1 3dpi vs. naive	WT 9dpi vs. naive	ΔNS1 9dpi vs. naive	WT 3dpi vs. naive	ΔNS1 3dpi vs. naive	WT 9dpi vs. naive	ΔNS1 9dpi vs. naive	WT 3dpi vs. naive	ΔNS1 3dpi vs. naive	WT 9dpi vs. naive	ΔNS1 9dpi vs. naive	WT 3dpi vs. naive	ΔNS1 3dpi vs. naive	WT 9dpi vs. naive	ΔNS1 9dpi vs. naive	WT 3dpi vs. naive	ΔNS1 3dpi vs. naive	WT 9dpi vs. naive	ΔNS1 9dpi vs. naive	WT 3dpi vs. naive	ΔNS1 3dpi vs. naive	WT 9dpi vs. naive	ΔNS1 9dpi vs. naive	WT 3dpi vs. naive	ΔNS1 3dpi vs. naive	WT 9dpi vs. naive	ΔNS1 9dpi vs. naive	WT 3dpi vs. naive	ΔNS1 3dpi vs. naive	WT 9dpi vs. naive	ΔNS1 9dpi vs. naive
CXCR4	-0.420524	0.576032	0.0174112	-0.117874	0.236135	0.39527	0.5806	-0.36608	0.00951147	0.0211405	0.0398637	-0.0232578	-0.033938	-0.128834	0.0753152	0.357276	-0.182487	0.022116	0.150599	-0.114543	0.00687256	0.00568984	-0.00203842	-0.000734558	0.701803	0.797598	0.583966	-0.242095	0.0559174	0.971175	0.308726	0.308031	0.0908271	0.327066	0.204329	-0.188198
CXCR2	0	0	0.00480922	0	-0.0501497	0.0446924	-0.0233298	-0.0501497	0	0	0.00850527	0	0	0	0	0	0.0360318	0.00998892	0	0	-0.00066945	0.00528177	0.003462	-0.00066945	0	0	0.0211247	0	1.51883	1.53335	1.07687	-0.381335	0	0.0403527	0	0
ITGB2	0.0566295	0.029819	0.154521	-0.0486874	0.193464	-0.0171174	-0.0220302	0.0543076	-0.206574	0.0020727	-0.005457	-0.0799866	-0.280203	-0.131879	0.0364785	-0.392974	-0.139468	0.0127718	0.0520505	-0.0806528	-0.176007	0.0450572	-0.013921	-0.130801	-0.113396	0.140377	-0.00418946	-0.0245024	1.09059	1.2487	0.796679	1.13837	-0.0272727	0.00962504	0.0085524	0.0617487
IER2	-0.0485557	-0.01137	0.0539733	0.137329	0.0252126	-0.143502	-0.256788	0.545298	-0.052573	-0.0800922	0.0280785	0.105318	-0.0073795	0.0405786	0.00874476	-0.0726303	0.0797063	0.0550133	0.0319649	0.0927533	0.00229909	0.0411176	0.0451688	0.0808793	-0.0416462	-0.216491	-0.415541	0.428616	0.848626	0.657113	0.325113	0.851621	-0.151388	-0.046441	-0.0455464	0.0636022
CD40	-0.00275561	-0.016346	0.0722068	0.212226	-0.0535286	0.485776	-0.0655976	-0.310425	0.114182	0.0346556	0.0519432	0.0622873	0.23216	-0.148068	0.162781	0.664972	-0.112245	0.0443426	0.0390006	0.0457979	0.00182208	0.194109	0.0520065	0.17526	-0.036787	0.0196938	0.062949	0.0837939	0.0974834	0.0949333	0	0.789765	0.0118515	0.0201803	0.0147943	-0.0376551
LAMP1	0.0807257	-0.0296643	0.0312911	0.0208789	0.0392329	0.26842	0.246552	-0.28735	0.0412633	-0.012682	0.153208	0.148322	-0.00622115	-0.0298319	0.280983	0.0488721	-0.0945978	0.139225	0.182967	0.103328	0.0341343	0.110937	0.11278	-0.00872326	0.39381	0.105795	0.184781	-0.000331993	0.171826	0.0133844	0.220567	0.513066	0.10607	0.18255	0.238747	0.0720815
ICAM2	0.122874	0.059811	0.0115829	-0.0525034	0.0768719	0.0351241	-0.107037	-0.203396	0.0459117	-0.0116277	0.0295642	-0.0116277	0.0334528	0.0809637	-0.0115619	-0.0115619	0.0193961	0.0326467	0.028143	-0.0408461	0.0335268	0.0743796	0.0320718	0.00628807	0.143345	0.0471867	-0.0754514	-0.0285085	-0.0563504	-0.0614825	0.276165	0.564595	0.0455522	0.123529	0.041351	-0.043797
NCR1	-0.0562853	-0.0411175	-0.0294761	-0.0562853	-0.246879	-0.0993529	0.189314	-0.246879	-0.0813693	0.0750785	-0.1203	-0.138833	-0.0181138	0.0438337	0.173416	-0.0693752	-0.0912937	-0.0700752	-0.0380266	-0.0912937	-0.192808	-0.114725	-0.0191434	-0.0402296	-0.100495	-0.0317441	0.0304114	-0.0723823	0.125675	0.04598	0.121863	0.789765	-0.0968639	0.00337871	0.047532	0.0209987
CD69	0.0803008	-0.0879589	-0.00104472	0.181612	0	0.0368566	0	0	-0.102998	0.0601438	-0.059896	0.125173	0.169822	-0.0714373	0.0239959	-0.0714373	-0.0061016	-0.00155949	0.00535023	-0.0061016	0.0019515	0.0188886	0.0014912	0.00460841	0.238784	0.262226	0.0974747	0.287154	0	0	0	0	-0.0576806	0.208951	0.0717257	-0.0522687
GZMA	0.137837	0.0286116	-0.0084792	0.0550165	0	0.0618877	0	0	0	0	0	0	-0.0173291	-0.0173291	-0.0173291	-0.0173291	0.0399602	0.220509	-0.00796978	-0.00796978	0.0676874	-0.00210004	0.0022979	0.00724412	0	0.0154653	0	0	0.0926721	0	0	0	0.233011	0.113391	-0.0676247	-0.0613345
CD63	0.405271	0.030317	0.142383	0.144365	-0.341364	0.0228136	-0.167111	0.180806	-0.27313	-0.0180679	-0.131176	-0.112195	-0.331468	-0.0308868	0.223602	-0.0977265	-0.109285	0.15651	0.0977073	0.111594	-0.0902497	0.147551	0.114974	0.21127	0.0576113	0.139603	0.026696	0.260726	-0.0440602	0.751519	0.541286	0.123041	-0.165738	0.129258	0.0856188	-0.108698
CD68	-0.146562	-0.0344334	0.0182424	-0.18311	-0.195465	0.190411	-0.0556236	-0.754828	-0.164943	-0.0836712	-0.0832266	-0.196073	-0.257581	0.243466	0.0777242	-0.257581	-0.360185	0.13497	-0.00586386	0.0122686	-0.0400186	0.0236299	0.0493545	-0.0324539	-0.225487	0.113427	0.21752	0.0593775	0.282392	1.03586	0.557018	0	-0.0955872	0.0141509	0.0689136	-0.1068
CD44	0.0631717	-0.086924	0.0202451	-0.00190884	0.12082	-0.00466366	-0.177327	0.448503	-0.0280269	0.0343984	0.0643927	-0.001976	-0.116083	0.107777	0.145216	-0.28057	-0.121448	0.0123916	0.0594433	-0.0395577	-0.126732	-0.033529	-0.111842	-0.138822	-0.0718281	-0.021588	0.169151	-0.128004	0.177561	0.8323	0.186671	-0.948218	-0.0102342	0.28087	0.0854692	-0.00525887
CD86	0.0338516	-0.0104127	0.0346955	0.0923622	0.0589972	0.0527606	0.241304	0.191666	0.0781659	0.0503634	0.137511	0.105586	-0.00930092	0.11122	0.0286657	-0.129052	-0.082775	0.0854573	-0.0150182	-0.0438879	0.0274849	0.0959254	0.103206	0.0366035	-0.0199272	0.01589	0.0498064	0.0396612	0	0	0	0	-0.0132285	-0.0321667	-0.00822803	-0.0321667
CD14	-0.0155181	-0.00622109	0.000393653	-0.0155181	0.543085	-0.00261274	-0.125031	-0.063476	0	0	0	0	-0.0180953	-0.0180953	0.0195064	-0.0180953	-0.129687	-0.0125229	0.0315697	-0.111476	0.00207846	-0.00219851	-0.00219851	-0.00219851	0	0.0125736	0.02207	0	-0.0910453	0.7549	-0.107597	-0.313598	-0.0147985	0.00163113	0.00101321	0.0368589
GZMK	-0.0398896	-0.00849957	0.00380172	-0.0398896	0	0	0.132866	0	0.0146448	-0.0132178	0.00871043	-0.0132178	0	0	0.11765	0	-0.0290762	-0.0191376	0.00930281	-0.0290762	0.0140138	0.000106775	0.00454318	-0.00522839	-0.0703142	-0.192154	-0.113479	-0.206185	0.152194	0.0635484	0	0	-0.199551	-0.443797	-0.138564	-0.485907
GZMM	-0.0309715	-0.0153274	0.00618129	-0.0309715	0	0	0.0586261	0	0.0723037	-0.00759886	-0.0052402	-0.00759886	0	0	0	0	-0.0092095	0.00475336	0.0188442	-0.0092095	0.0234334	-0.00298921	0.0134848	-0.00298921	-0.328457	-0.258557	-0.531217	-0.487645	0	0	0	0	-0.223244	-0.061302	-0.0195416	-0.126894
SELL	-0.284907	0.273566	0.199353	0.288162	0.473071	-0.221565	-0.174896	-0.354528	-0.111804	-0.0806669	-0.0950826	-0.102661	-0.222169	-0.208434	0.23527	-0.166443	-0.145309	-0.165369	0.00900089	-0.235065	-0.0287922	0.00267188	0.150554	-0.100852	0.0434401	0.0864058	0.1407	0.102774	-0.205153	-0.802011	-0.108459	-1.1886	0.0896561	0.304977	-0.0955978	0.0790772
CD58	-0.0329173	0.00714666	0.0404215	0.0905114	0.0308029	-0.221264	0.0305629	0.430056	0.0803119	0.00352227	-0.00503045	-0.00180061	0.081821	0.156138	0.0305472	-0.0434694	0.0767923	0.0191679	-0.0108232	0.0299742	0.0098694	-0.0156635	0.0181966	0.00589104	-0.0421187	0.0502136	0.00376028	0.0939408	-0.0636891	-0.288844	-0.233459	-0.540248	-0.0210693	0.0134099	-0.0129032	0.0142477
CD274	-0.0721405	-0.0428615	-0.0486945	-0.0721405	-0.0904952	0.184632	0.0461575	0.128003	-0.00778937	0.030082	-0.00778937	-0.00778937	0.12793	-0.0104511	0.0124724	0.0871052	0.0188679	-0.00196924	-0.0694588	-0.0780011	0.0120716	0.0133491	-0.0102719	0.0132733	0.223326	0.00840808	-0.0131223	-0.0399258	-0.39991	0.309896	-0.284657	-0.39991	0.0268991	0.0258993	0.000576515	-0.00655725
CD163	-0.0435585	-0.0363712	-0.0233662	-0.0435585	-0.610483	-0.685986	-0.165727	-0.915503	-0.00369035	-0.00369035	0.00380227	-0.00369035	-0.0413686	-0.0413686	-0.0413686	-0.0413686	-0.263937	-0.40613	-0.211926	0.107195	-0.00599144	-0.00599144	-0.00227115	-0.00599144	-0.0219592	0.00853207	0.0463152	-0.0219592	-0.224465	-0.324307	-0.324307	-0.324307	-0.0430524	-0.0430524	0.0643073	-0.0430524
TGM2	-0.024781	0.16847	0.0404316	0.0129555	-0.403012	0.590318	0.40025	-0.563274	-0.184813	-0.142911	-0.0336597	-0.237622	-0.228974	0.145791	0.0198064	0.327758	0.0703807	0.270859	-0.0109524	-0.253924	-0.128133	0.00504387	0.0493425	-0.315208	-0.0929427	0.106293	0.11269	-0.0516773	-0.157153	-0.0289801	0.203935	-0.381335	-0.0928558	-0.0370633	-0.0219207	-0.138424
POU2AF1	0.0711829	-0.0972172	-0.0505882	-0.0559716	0	0.0393708	0.0425885	0	0	0	0.0178754	0	0	0.116458	0.0420897	0	-0.00299243	0.0114936	0.0153596	-0.00299243	0.000404208	-0.0039093	0.00915866	0.0060492	-0.00751624	0.0187214	-0.00751624	-0.00751624	0	0	0	0	0.00400939	-0.00661124	0.021734	-0.00661124
CD79A	-0.0980293	0.0234604	-0.00329346	-0.0285479	-0.260215	0.0104489	0.443708	0.260961	-0.123879	0.197058	0.270658	-0.00444491	-0.205479	-0.12542	0.456029	-0.312159	-0.133719	0.0620471	0.191009	-0.128169	0.265063	0.460128	0.548237	0.235474	-0.203641	0.202451	0.531043	0.132417	0.461763	-0.165769	-0.0917702	0.149578	0.0926075	0.241035	0.304166	-0.0243693
PTPRCAP	-0.206659	-0.0126446	-0.0320535	-0.0389138	-0.501544	-0.253649	0.140577	0.0702698	-0.14592	0.0674663	-0.0374151	-0.339701	-0.536935	-0.24385	0.151482	-0.283534	-0.437529	-0.391318	-0.0931172	-0.448184	-0.315595	-0.402177	-0.114295	-0.438169	-0.354125	-0.176887	-0.0227801	0.0108224	-0.875599	-0.780821	-0.482245	-1.15138	-0.247064	-0.0645363	-0.0310296	-0.294488
IGHE	0.319799	0.508202	0.302505	-0.0397135	-0.160647	-0.0425007	0.0115825	-0.160647	-0.0196226	-0.0196226	0.0438134	0.0130695	-0.0337352	-0.0337352	0.128457	-0.0337352	0.0117138	0.0320415	0.0157722	-0.034733	0.000740316	0.00790159	0.00236504	0.0993758	0.0985102	0.0307661	0.036773	0.0666074	0	0	0	0	0.134488	-0.0442604	0.125451	0.118065
CCL23	-0.162302	-0.132034	-0.144536	-0.0903866	-0.366638	-0.38578	-0.875892	-0.638855	-0.0140223	-0.0489256	-0.00898093	-0.0489256	0.119747	0	0.0713176	0	-1.0149	-0.725056	-0.841001	0.281582	-0.0206679	-0.051661	-0.0101305	-0.051661	-0.0466396	0.0316411	-0.0466396	-0.0466396	-0.657694	-1.49221	-0.498315	-2.38424	-0.00468851	0.00475221	-0.0343527	-0.012451
IL17F	0	0	0	0	0	0	0	0	0	0	0	0	0	0	0	0	0	0	0	0	0	0	0	0	0	0	0	0	0	0	0	0	0	0.0213985	0.0103498	0
ELMO1	0.0293468	0.00791485	0.0806203	0.230021	0.175939	-0.0117345	0.19714	0.105032	0.0206466	-0.0256484	0.0185378	0.111292	-0.102791	-0.147806	-0.147806	-0.147806	-0.045072	0.054795	0.0611606	0.00817657	-0.010337	0.0309452	-0.0112386	-0.00972903	-0.0299321	0.0856628	0.0480012	-0.0382906	0.103855	0.12111	-0.0816857	-0.381335	0.207919	0.165899	0.054582	-0.0556918
ATF4	0.226726	0.173661	0.0864129	-0.459804	0.19228	0.336853	0.298323	0.943463	0.420274	0.578935	0.109811	0.0644216	0.587978	0.936036	0.226759	0.421918	-0.00440824	0.0661355	0.100958	-0.00012364	0.329865	0.472064	0.103371	-0.0887303	0.280816	0.29005	0.207038	0.117123	0.356731	0.314746	0.190731	-0.374815	0.0657247	-0.00657708	0.0416065	-0.268479

## Sheet: Figure 4c
	Viral mRNA
Immune cell type	NS	M	NA	NP
B_cells	0	0	1.48481	0
B_cells	1.49654	0	0	0
B_cells	3.17537	0	0	2.52316
Cd14+ MΦ	0	0	0.667751	0
Cd14+ MΦ	1.07824	0	0	0
Enterocytes	3.96931	0	0	0
Enterocytes	2.7949	3.85191	4.13427	0
Enterocytes	1.58849	1.58849	0.680107	0
Enterocytes	2.1296	0	0	1.88078
Goblet_cells	0	0	2.91683	0
LECs	2.83321	0	0	0
MΦ	3.09102	0	0	0
MΦ	0	2.87483	0	0
MΦ	2.58664	5.40326	4.46585	0
MΦ	3.40916	0	0	3.40916
	log2 normalized counts

## Sheet: Figure 4d
	Viral mRNA
Immune cell type	NS	M	NA	NP	PB1
B_cells	2.48904	0	0	0	0
Cd14+ MΦ	0	0	1.8338	0	0
Cd14+ MΦ	0	0	0	0	2.1436
cDC1	0	0	2.94198	0	0
IDC	4.8301	3.07749	0	0	0
IDC	5.90294	6.21051	0	0	0
MΦ	5.41158	4.46318	0	0	0
MΦ	2.61083	3.26655	0	0	0
MΦ	0	2.37724	0	0	0
Monocytes	0	0	3.5169	0	0
Monocytes	0	0	3.64217	0	0
Monocytes	0	0	0	3.44665	0
Monocytes	0	2.65764	0	0	0
Monocytes	0	0	3.66415	0	0
Monocytes	0	0	2.12456	0	0
Monocytes	0	0	3.47655	0	0
Monocytes	0	0	2.93689	0	0
Monocytes	2.59463	0	0	0	0
NK_T_cells	0	0	0	2.31574	0
NK_T_cells	0	0	2.35623	0	0
NK_T_cells	0	0	0	3.66786	0
NK_T_cells	0	0	0	2.50955	0
NK_T_cells	0	0	0	0	3.52007
NK_T_cells	0	0	3.60317	0	0
NK_T_cells	0	0	2.57535	0	0
NK_T_cells	0	0	0	0	3.71357
	log2 normalized counts

[truncated: 21 more sheets: Figure 6c, Figure 6d, Figure 6f, Figure 6g, Figure 6i, Supplementary Figure 1b, Supplementary Figure 1c, Supplementary Figure 2a, Supplementary Figure 2b, Supplementary Figure 2c, Supplementary Figure 2d, Supplementary Figure 2e, Supplementary Figure 2f, Supplementary Figure 3b, Supplementary Figure 4, Supplementary Figure 5b, Supplementary Figure 6, Supplementary Figure 7a, Supplementary Figure 7b, Supplementary Figure 8a …]
